# Supplementary material for: Exploring the Spatial Association between Social Deprivation and Cardiovascular Disease Mortality at the Neighborhood Level
Source: PLoS One. 2016 Jan 5;11(1):e0146085. doi: 10.1371/journal.pone.0146085 (PMC4701397; doi:10.1371/journal.pone.0146085)
Supplement: S1 Dataset — (XLSX) [file pone.0146085.s001.xlsx]

## Sheet: Harris_CVD_2012
AREA	PERIMETER	TR48_D00_	TR48_D00_I	STATE	COUNTY	TRACT	NAME	LSAD	GEOID	block	Crude10__D	Crude10__P	Crude10__C	Crude10__T	PropAge0_1	PropAge20_	PropAge35_	PropAge50_	PropAge64_	PropAge65p	PropAge80p	mhhi_black	mhhi_hisp1	mhhi_asian	mhhi_nhwhi	Prop_Less_	Prop_HS_SC	Prop_Colle	Prop_Gradu	Xlong	Ylat
0.00442211	0.348306	2653	2652	48	201	5553	5553	TR	48201555300	0	51	14257	119.24	1	0.316578	0.203789	0.222112	0.17717	0.06599	0.080352	0.014362	53.33	37.934	26.447	61.171	0.070124	0.532047	0.331496	0.086664	-95.5473	30.1347
0.00557217	0.330786	2655	2654	48	201	2516	2516	TR	48201251600	0	31	5727	180.432	1	0.26822	0.20352	0.213188	0.205999	0.08701	0.109073	0.022062	0	86.702	0	54.06	0.164994	0.69392	0.15673	0.044864	-95.113	30.1016
0.00505497	0.354126	2658	2657	48	201	5559	5559	TR	48201555900	0	9	1292	232.198	2	0.303559	0.214236	0.212142	0.166783	0.076762	0.10328	0.026518	18.29	24.19	91.641	51.01	0.145141	0.703567	0.120541	0.04305	-95.9102	30.0956
0.00247077	0.368884	2668	2667	48	201	2515	2515	TR	48201251500	0	52	16843	102.911	1	0.284366	0.186498	0.205438	0.237445	0.070877	0.086254	0.015376	68.162	94.491	84.665	89.667	0.03819	0.361172	0.418799	0.179106	-95.1631	30.0891
0.00258428	0.213377	2674	2673	48	201	5554	5554	TR	48201555400	0	159	10209	519.15	3	0.274019	0.223502	0.207783	0.163571	0.077919	0.131125	0.053207	44.006	33.349	15.408	43.769	0.19686	0.612482	0.20161	0.046444	-95.6147	30.1
0.00331484	0.260704	2684	2683	48	201	5549	5549	TR	48201554900	0	83	25845	107.048	1	0.297234	0.197548	0.217981	0.194848	0.074655	0.092389	0.017733	83.56	63.397	65.842	79.553	0.072025	0.445909	0.378205	0.11308	-95.5252	30.0801
0.00757053	0.453352	2687	2686	48	201	5558	5558	TR	48201555800	0	15	5161	96.8804	2	0.338605	0.233536	0.223137	0.147314	0.045277	0.057409	0.012132	24.953	42.205	61.71	50.073	0.210849	0.657983	0.140668	0.040147	-95.8238	30.059
0.00453374	0.337898	2688	2687	48	201	5548	5548	TR	48201554800	0	81	29058	92.9176	1	0.311421	0.200147	0.2414	0.17089	0.059616	0.076142	0.016526	64.721	45.937	112.086	59.253	0.119867	0.458318	0.338741	0.109075	-95.5777	30.0622
0.00722549	0.391098	2689	2688	48	201	5555	5555	TR	48201555500	0	71	21321	111.002	1	0.318923	0.21011	0.23724	0.160144	0.056309	0.073583	0.017273	74.677	37.449	49.412	61.425	0.085568	0.499586	0.336147	0.073734	-95.6545	30.0579
0.0010314	0.197891	2693	2692	48	201	2414	2414	TR	48201241400	0	23	7874	97.3669	1	0.275373	0.206388	0.212775	0.217459	0.074521	0.088006	0.013485	41.205	74.499	66.748	66.948	0.141304	0.627856	0.244105	0.033161	-95.4009	30.0839
0.00176573	0.208926	2694	2693	48	201	5552	5552	TR	48201555200	0	25	6413	129.944	1	0.299566	0.204178	0.230193	0.177572	0.070359	0.08849	0.018132	62.856	42.451	0	55.434	0.216726	0.573654	0.196228	0.038535	-95.4716	30.0955
0.00162551	0.191104	2697	2696	48	201	2413	2413	TR	48201241300	0	39	10921	119.037	1	0.246698	0.188637	0.206579	0.217294	0.106653	0.140792	0.034139	43.861	55.836	56.203	63.034	0.095504	0.510863	0.333887	0.098069	-95.4211	30.0671
0.00750061	0.426489	2700	2699	48	201	2517	2517	TR	48201251700	0	46	8069	190.028	1	0.272415	0.195584	0.209906	0.201701	0.092048	0.120394	0.028346	97.718	52.752	0	53.706	0.178189	0.662292	0.173198	0.02329	-95.0819	30.025
0.00513849	0.330023	2701	2700	48	201	5556	5556	TR	48201555600	0	23	4717	162.533	1	0.27701	0.188806	0.201559	0.229897	0.079702	0.102728	0.023025	44.925	44.096	0	71.384	0.167143	0.52844	0.272005	0.059422	-95.7323	30.0586
0.000349938	0.108022	2716	2715	48	201	2514	2514	TR	48201251400	0	35	8362	139.52	1	0.311266	0.203384	0.236607	0.1796	0.055658	0.069143	0.013485	64.719	56.628	59.351	66.428	0.07346	0.530478	0.33995	0.080025	-95.1986	30.0757
0.000693567	0.141967	2720	2719	48	201	5551	5551	TR	48201555100	0	22	8149	89.9906	1	0.291464	0.190849	0.250794	0.181106	0.067147	0.085787	0.01864	77.403	33.23	66.328	65.233	0.13217	0.51689	0.322376	0.043981	-95.4667	30.0771
0.00166814	0.237038	2726	2725	48	201	2410	2410	TR	48201241000	0	25	8344	99.8722	2	0.308031	0.221547	0.228012	0.17669	0.055142	0.06572	0.010578	64.26	42.19	0	53.655	0.203303	0.633394	0.177064	0.029358	-95.3408	30.0511
0.00147913	0.186028	2729	2728	48	201	5534	5534	TR	48201553400	0	76	16884	150.043	1	0.275921	0.189244	0.213636	0.225496	0.078994	0.095703	0.016709	94.769	71.55	79.465	82.051	0.092505	0.417089	0.415731	0.111423	-95.4547	30.0515
0.000529911	0.130975	2730	2729	48	201	5550	5550	TR	48201555000	0	19	7449	85.0226	1	0.323231	0.203837	0.235488	0.176097	0.048637	0.061347	0.012709	77.191	64.396	109.079	65.654	0.143394	0.593552	0.268394	0.02591	-95.4792	30.0647
0.000436539	0.118454	2731	2730	48	201	2412	2412	TR	48201241200	0	29	6956	138.969	2	0.30698	0.219765	0.218667	0.184941	0.058824	0.069647	0.010824	57.351	67.131	0	62.575	0.206091	0.617259	0.207868	0.041878	-95.3967	30.0468
0.00153258	0.210355	2735	2734	48	201	2509	2509	TR	48201250900	0	46	8365	183.303	1	0.255304	0.180751	0.160721	0.286476	0.093754	0.116748	0.022994	138.726	130.296	63.534	133.415	0.035431	0.287337	0.457467	0.224996	-95.1509	30.0434
0.00105972	0.148301	2736	2735	48	201	2411	2411	TR	48201241100	0	57	20462	92.855	2	0.321186	0.222617	0.231367	0.163424	0.050288	0.061406	0.011118	41.903	47.733	56.27	55.967	0.184562	0.607584	0.213151	0.048852	-95.3728	30.0528
0.000622415	0.0986924	2738	2737	48	201	2513	2513	TR	48201251300	0	29	7159	135.028	1	0.258276	0.190847	0.181236	0.242258	0.105416	0.127384	0.021968	161.88	76.702	69.703	90.152	0.023648	0.362198	0.430012	0.180316	-95.1994	30.056
0.000332757	0.0846374	2739	2738	48	201	2512	2512	TR	48201251200	0	25	5584	149.236	1	0.269393	0.189375	0.197599	0.219604	0.096688	0.124028	0.027339	35.102	80.092	35.732	70.132	0.084281	0.517059	0.325548	0.104996	-95.2223	30.0579
0.0121405	0.502624	2747	2746	48	201	5431	5431	TR	48201543100	0	12	2155	185.615	1	0.314786	0.211747	0.205049	0.180319	0.069552	0.088099	0.018547	48.185	46.112	0	65.772	0.354062	0.481444	0.16349	0.047141	-95.8522	29.9639
0.00103286	0.138273	2751	2750	48	201	2511	2511	TR	48201251100	0	45	7374	203.417	1	0.238614	0.172707	0.196761	0.221296	0.132777	0.170622	0.037845	57.414	89.922	21.932	74.715	0.083636	0.383186	0.372441	0.162625	-95.2355	30.0353
0.000856401	0.131483	2752	2751	48	201	5538	5538	TR	48201553800	0	31	10149	101.816	2	0.287012	0.206915	0.201007	0.224095	0.066856	0.080972	0.014115	56.718	53.616	67.875	101.909	0.15198	0.388818	0.362282	0.112956	-95.5164	30.0381
0.000886661	0.124833	2753	2752	48	201	2510	2510	TR	48201251000	0	14	2793	167.084	2	0.243119	0.205011	0.229358	0.200776	0.096683	0.121736	0.025053	45.883	201.585	59.911	50.084	0.05316	0.475465	0.356877	0.129368	-95.1966	30.0351
0.000341879	0.0741544	2756	2755	48	201	5535	5535	TR	48201553500	0	33	6370	172.684	1	0.264396	0.193227	0.191888	0.228621	0.09891	0.121867	0.022958	61.263	62.631	71.278	74.155	0.156306	0.553153	0.228378	0.074099	-95.4751	30.0364
0.000487941	0.0950764	2758	2757	48	201	5539	5539	TR	48201553900	0	39	7748	167.785	1	0.268486	0.200754	0.184763	0.240171	0.087594	0.105826	0.018232	81.179	140.543	90.186	95.207	0.072763	0.468379	0.349443	0.144269	-95.5404	30.0283
0.000467187	0.0919618	2759	2758	48	201	5536	5536	TR	48201553600	0	27	6273	143.472	2	0.272255	0.209446	0.198566	0.231949	0.073689	0.087784	0.014095	42.942	48.184	62.789	73.424	0.065806	0.405016	0.393345	0.131612	-95.4929	30.0269
0.00141499	0.24973	2760	2759	48	201	2408	2408	TR	48201240800	0	31	9030	114.433	4	0.291451	0.239799	0.222495	0.147082	0.079158	0.099174	0.020015	32.734	34.388	22.581	42.794	0.241192	0.577236	0.16224	0.041012	-95.3748	30.0267
0.00214769	0.220242	2762	2761	48	201	5557	5557	TR	48201555700	0	39	16438	79.085	1	0.352878	0.173774	0.272566	0.157427	0.036958	0.043355	0.006397	84.956	69.798	99.241	89.206	0.043046	0.434333	0.436531	0.107291	-95.7508	30.0094
0.000411285	0.10371	2763	2762	48	201	5532	5532	TR	48201553200	0	47	6743	232.34	4	0.281838	0.231807	0.223181	0.148996	0.081085	0.114178	0.033093	35.829	33.687	48	50.601	0.224393	0.544276	0.219463	0.073763	-95.4482	30.0273
0.00098284	0.129315	2765	2764	48	201	2508	2508	TR	48201250800	0	33	7979	137.862	1	0.266475	0.174315	0.21408	0.229336	0.095036	0.115793	0.020758	103.392	75.857	138.701	86.374	0.040241	0.402234	0.420316	0.171778	-95.1582	30.0176
0.00170174	0.190869	2766	2765	48	201	2409	2409	TR	48201240900	0	79	20419	128.965	1	0.30429	0.207696	0.223545	0.183252	0.065841	0.081217	0.015376	53.844	53.185	56.301	56.561	0.165188	0.627674	0.190024	0.03621	-95.2953	30.0185
0.000320009	0.0769031	2768	2767	48	201	5531	5531	TR	48201553100	0	51	6140	276.873	2	0.266183	0.198179	0.202589	0.198606	0.106416	0.134443	0.028027	48.382	57.982	107.502	69.162	0.145304	0.500605	0.274688	0.099557	-95.4633	30.0193
0.000491076	0.0911896	2769	2768	48	201	5541	5541	TR	48201554100	0	55	10635	172.387	1	0.303283	0.190427	0.233232	0.197648	0.063203	0.075411	0.012209	71.324	57.625	68.488	82.265	0.076783	0.438462	0.384196	0.115804	-95.5555	30.0169
0.000124141	0.0445665	2770	2769	48	201	5533	5533	TR	48201553300	0	33	4600	239.13	3	0.300539	0.289757	0.255391	0.104784	0.036388	0.049528	0.01314	40.85	39.45	39.986	33.606	0.158155	0.641768	0.203506	0.048399	-95.4344	30.0261
0.0003011	0.0787872	2771	2770	48	201	5537	5537	TR	48201553700	0	17	3960	143.098	2	0.253944	0.202399	0.188625	0.236836	0.095534	0.118196	0.022662	99.015	32.937	37.52	87.73	0.069632	0.358994	0.408124	0.184913	-95.51	30.0173
0.00213153	0.251486	2772	2771	48	201	2507	2507	TR	48201250700	0	58	9904	195.207	1	0.297136	0.205843	0.216029	0.208726	0.059677	0.072266	0.012589	74.532	66.461	82.17	80.855	0.090578	0.559731	0.274678	0.089596	-95.217	30.011
0.00198344	0.227872	2773	2772	48	201	2404	2404	TR	48201240400	0	18	6394	93.838	3	0.315295	0.221874	0.216747	0.173455	0.061236	0.072629	0.011393	47.12	39.46	12.775	53.886	0.285645	0.532514	0.148362	0.041185	-95.3807	29.9868
0.00166006	0.189141	2774	2773	48	201	2407	2407	TR	48201240700	0	37	24150	51.0697	1	0.325558	0.229904	0.257929	0.14197	0.037758	0.044638	0.00688	59.566	43.782	57.554	44.54	0.291341	0.558183	0.164609	0.042401	-95.4096	29.9927
0.00158241	0.220711	2775	2774	48	201	5545	5545	TR	48201554500	0	38	11642	108.801	1	0.317751	0.181044	0.242249	0.198554	0.050763	0.060402	0.009639	84.881	60.095	80.077	92.782	0.076275	0.398372	0.428939	0.110984	-95.6549	30.0059
0.000868325	0.130718	2776	2775	48	201	5530	5530	TR	48201553000	0	58	9600	201.389	2	0.262429	0.197275	0.18386	0.226019	0.106782	0.130416	0.023635	44.372	44.215	72.401	90.248	0.154679	0.410209	0.343078	0.08894	-95.4879	30.0061
0.000680408	0.113862	2777	2776	48	201	5542	5542	TR	48201554200	0	28	6229	149.837	2	0.32882	0.212522	0.250757	0.152621	0.044289	0.055281	0.010993	23.076	65.147	87.197	60.681	0.212529	0.554634	0.207094	0.067506	-95.5709	30.0028
0.00382786	0.296599	2778	2777	48	201	5544	5544	TR	48201554400	0	85	35146	80.6161	1	0.311436	0.174371	0.252355	0.191341	0.059392	0.070497	0.011105	75.693	70.818	90.053	86.388	0.057668	0.437939	0.395463	0.133785	-95.6789	29.9853
0.00110749	0.156851	2779	2778	48	201	5503	5503	TR	48201550300	0	32	15371	69.3947	4	0.301174	0.251984	0.268188	0.130043	0.040675	0.048611	0.007937	39.95	38.818	58.149	44.252	0.26326	0.59205	0.182851	0.017036	-95.4383	29.998
0.000708867	0.121374	2780	2779	48	201	5540	5540	TR	48201554000	0	18	7600	78.9474	1	0.26367	0.19725	0.193443	0.239133	0.089688	0.106504	0.016816	82.644	55.942	90.212	107.761	0.034788	0.362618	0.455975	0.154678	-95.5359	30.0042
0.00509821	0.312168	2781	2780	48	201	2403	2403	TR	48201240300	0	28	6830	136.652	3	0.295923	0.243095	0.227751	0.150592	0.064007	0.082639	0.018632	25.242	24.652	24.877	31.923	0.325322	0.552769	0.120167	0.014281	-95.3253	29.9833
0.0141398	0.503548	2783	2782	48	201	5430	5430	TR	48201543000	0	44	32867	44.6243	1	0.340964	0.232307	0.232468	0.141061	0.043044	0.0532	0.010156	39.734	42.276	52.535	50.566	0.160605	0.495486	0.296277	0.062763	-95.7514	29.9352
0.000421939	0.0944547	2786	2785	48	201	5547	5547	TR	48201554700	0	22	6937	105.713	1	0.300835	0.199244	0.244448	0.192786	0.052764	0.062687	0.009923	101.457	80.724	66.289	82.954	0.078368	0.387737	0.392271	0.141839	-95.5979	30.0034
0.00252924	0.270356	2787	2786	48	201	2504	2504	TR	48201250400	0	64	26017	81.9977	1	0.30062	0.198077	0.233396	0.196908	0.058956	0.070998	0.012043	66.573	66.628	64.823	76.456	0.081593	0.527728	0.342829	0.088854	-95.1766	29.9748
0.000346068	0.0848571	2788	2787	48	201	5546	5546	TR	48201554600	0	26	4605	188.201	1	0.295448	0.172138	0.224	0.232552	0.064828	0.075862	0.011034	104.229	122.395	172.92	114.519	0.066505	0.399033	0.433192	0.116687	-95.6189	30.0023
0.00138535	0.168748	2790	2789	48	201	5504	5504	TR	48201550400	0	47	19680	79.607	3	0.340406	0.249388	0.258221	0.116797	0.029427	0.035188	0.005761	47.149	30.397	44.538	38.634	0.227437	0.597283	0.16711	0.044366	-95.4573	29.9816
0.000453638	0.0879587	2791	2790	48	201	5529	5529	TR	48201552900	0	29	6966	138.769	2	0.231544	0.18719	0.214254	0.215607	0.118929	0.151406	0.032476	40.548	48.09	74.272	67.819	0.059898	0.38315	0.398468	0.170071	-95.5143	29.9936
0.00134913	0.166258	2793	2792	48	201	2506	2506	TR	48201250600	0	58	7606	254.185	4	0.33214	0.239536	0.199778	0.132115	0.06828	0.096432	0.028152	14.548	24.686	54.294	34.894	0.261532	0.606345	0.128366	0.025673	-95.2446	29.9902
0.000426315	0.118812	2794	2793	48	201	2505	2505	TR	48201250500	0	14	5510	84.6945	1	0.319586	0.207122	0.241279	0.16915	0.05069	0.062863	0.012173	75.544	60.933	133.676	62.991	0.197636	0.530236	0.283397	0.053051	-95.1958	29.9932
0.000606818	0.114223	2795	2794	48	201	5528	5528	TR	48201552800	0	70	8826	264.37	1	0.222395	0.1616	0.199013	0.242011	0.13471	0.174981	0.04027	63.901	80.638	121.122	80.334	0.05952	0.434645	0.416972	0.132211	-95.5329	29.982
0.00341675	0.280245	2796	2795	48	201	2518	2518	TR	48201251800	0	15	1847	270.709	2	0.255935	0.204653	0.19943	0.219848	0.093067	0.120133	0.027066	91.787	48.715	0	47.559	0.178542	0.720721	0.083538	0.034398	-95.0329	29.9626
0.00103717	0.167556	2797	2796	48	201	5543	5543	TR	48201554300	0	56	11702	159.517	1	0.264416	0.185918	0.190049	0.244462	0.0952	0.115155	0.019954	53.706	99.005	94.401	85.711	0.076232	0.484915	0.35053	0.113657	-95.603	29.9819
0.000422204	0.0896977	2798	2797	48	201	5511	5511	TR	48201551100	0	28	9497	98.2766	3	0.310542	0.23352	0.247312	0.156265	0.043829	0.052361	0.008532	41.294	33.534	56.474	38.267	0.242617	0.534396	0.220302	0.025336	-95.4834	29.9792
0.000483597	0.0976125	2801	2800	48	201	5527	5527	TR	48201552700	0	76	8092	313.066	3	0.243699	0.214641	0.240809	0.164713	0.078504	0.136137	0.057634	57.077	38.395	63.53	50.008	0.138937	0.40789	0.362093	0.112693	-95.5535	29.9764
0.00654708	0.338695	2802	2801	48	201	2519	2519	TR	48201251900	0	75	14450	173.01	2	0.27079	0.192636	0.203142	0.219048	0.088758	0.114384	0.025626	34.775	65.049	41.536	64.877	0.119618	0.670351	0.181638	0.050268	-95.1042	29.9409
0.000765138	0.135965	2805	2804	48	201	5526	5526	TR	48201552600	0	47	11297	138.68	2	0.280783	0.207274	0.202188	0.185391	0.095238	0.124364	0.029126	24.94	44.879	65.79	71.439	0.148992	0.495504	0.264806	0.094574	-95.5734	29.9711
0.000328833	0.0791536	2806	2805	48	201	5512	5512	TR	48201551200	0	38	6747	187.738	2	0.256801	0.210822	0.200325	0.204317	0.101419	0.127735	0.026316	51.78	38.428	44.889	71.105	0.150918	0.51099	0.285293	0.098119	-95.5016	29.9745
0.00536024	0.36976	2807	2806	48	201	2520	2520	TR	48201252000	0	23	10945	70.0472	1	0.293711	0.192657	0.221738	0.203199	0.07161	0.088695	0.017085	94.742	60.979	55.054	54.293	0.087758	0.434182	0.362653	0.121819	-95.1726	29.9177
0.0015478	0.179726	2809	2808	48	201	2503	2503	TR	48201250300	0	30	18014	55.5124	1	0.273577	0.24837	0.273479	0.15708	0.040973	0.047494	0.006521	72.423	55.432	36.522	63.331	0.288252	0.573062	0.167444	0.036198	-95.2257	29.9576
0.00131034	0.197908	2811	2810	48	201	2501	2501	TR	48201250100	0	35	7876	148.129	1	0.302573	0.208963	0.231701	0.171784	0.060415	0.084979	0.024564	65.847	50.285	39.251	53.917	0.229218	0.497295	0.223069	0.057059	-95.2644	29.965
0.000741618	0.115624	2814	2813	48	201	5514	5514	TR	48201551400	0	26	4335	199.923	2	0.254964	0.229018	0.223193	0.179508	0.0879	0.113317	0.025417	35.451	42.516	80.964	60.487	0.105787	0.541467	0.327682	0.041283	-95.5231	29.9627
0.000110836	0.0486605	2816	2815	48	201	5510	5510	TR	48201551000	0	5	3377	49.3535	3	0.357577	0.243686	0.202526	0.143358	0.044668	0.052853	0.008185	47.636	35.749	50.376	57.941	0.338076	0.572567	0.091633	0.023335	-95.4918	29.9695
0.000744697	0.137145	2817	2816	48	201	5523	5523	TR	48201552300	0	44	8915	164.517	2	0.252885	0.198227	0.219924	0.228049	0.083095	0.100914	0.017819	64.246	38.243	89.76	65.063	0.084498	0.615098	0.257533	0.074713	-95.6081	29.9586
0.00440756	0.362596	2818	2817	48	201	2527	2527	TR	48201252700	0	25	4163	200.176	2	0.285622	0.20793	0.20245	0.184397	0.087685	0.1196	0.031915	19.585	29.725	78.223	47.136	0.208031	0.675717	0.092543	0.040535	-95.0268	29.916
0.000292425	0.0698603	2821	2820	48	201	5509	5509	TR	48201550900	0	16	8741	61.0151	2	0.328332	0.2304	0.230667	0.15875	0.042795	0.051851	0.009056	54.316	39.834	51.136	56.141	0.29686	0.573658	0.154746	0.026194	-95.4894	29.957
0.000373086	0.0800713	2825	2824	48	201	2405	2405	TR	48201240500	0	21	11052	63.337	5	0.383573	0.266717	0.230596	0.092453	0.023006	0.026661	0.003655	24.637	26.859	39.693	22.845	0.338638	0.614515	0.09191	0.007139	-95.3928	29.9571
0.000215684	0.0715825	2826	2825	48	201	2406	2406	TR	48201240600	0	4	2609	51.1051	5	0.369751	0.282271	0.212286	0.098756	0.030715	0.036936	0.006221	22.995	27.192	40.01	29.385	0.434733	0.583428	0.050511	0.026674	-95.409	29.958
0.000244022	0.0687548	2827	2826	48	201	5502	5502	TR	48201550200	0	9	3727	80.4937	4	0.376039	0.269365	0.241758	0.091396	0.018226	0.021442	0.003216	30.927	28.033	13.673	39.601	0.293582	0.577107	0.10728	0.019157	-95.4286	29.9585
0.000397497	0.0857018	2828	2827	48	201	5505	5505	TR	48201550500	0	12	5665	70.609	3	0.34283	0.242348	0.232339	0.135322	0.039269	0.047161	0.007892	36.183	33.948	32.694	38.948	0.308117	0.561313	0.141278	0.017271	-95.4454	29.9523
0.000457608	0.0951795	2829	2828	48	201	5506	5506	TR	48201550600	0	49	15364	106.309	2	0.34399	0.233217	0.221446	0.151122	0.041147	0.050224	0.009077	52.082	39.224	35.73	56.425	0.347375	0.510277	0.131665	0.037444	-95.4627	29.9547
0.000944876	0.159791	2830	2829	48	201	5522	5522	TR	48201552200	0	22	6413	114.351	1	0.290279	0.205789	0.21566	0.200937	0.068596	0.087335	0.018738	44.266	56.346	51.215	57.828	0.189534	0.597501	0.203332	0.057797	-95.6478	29.9458
0.000574422	0.108338	2831	2830	48	201	2502	2502	TR	48201250200	0	25	8696	95.8295	2	0.33258	0.235879	0.211026	0.159211	0.05061	0.061304	0.010694	40.265	39.636	13.853	47.618	0.311381	0.462139	0.209041	0.037173	-95.2617	29.9471
0.00018961	0.0658414	2833	2832	48	201	5508	5508	TR	48201550800	0	11	3468	105.729	2	0.318354	0.221756	0.218396	0.171777	0.055019	0.069719	0.0147	65.305	31.746	52.342	61.158	0.316867	0.555422	0.14759	0.005422	-95.4761	29.9507
0.000519392	0.0992704	2835	2834	48	201	5525	5525	TR	48201552500	0	40	10270	129.828	2	0.321874	0.21486	0.237501	0.163386	0.05092	0.062379	0.011459	52.134	50.059	65.088	58.459	0.125808	0.570708	0.27085	0.062431	-95.574	29.9503
0.000947845	0.157914	2837	2836	48	201	5515	5515	TR	48201551500	0	14	7803	59.8061	2	0.334651	0.235981	0.227354	0.143422	0.047448	0.058591	0.011143	56.562	42.782	43.795	56.332	0.316095	0.407612	0.248693	0.063626	-95.5478	29.9423
0.000186879	0.0572039	2839	2838	48	201	5513	5513	TR	48201551300	0	17	3807	148.849	1	0.294154	0.212399	0.219264	0.207614	0.056376	0.06657	0.010193	63.858	53.731	54.694	85.361	0.088223	0.522161	0.324187	0.074715	-95.5072	29.952
0.000277365	0.103284	2841	2840	48	201	2401	2401	TR	48201240100	0	8	3561	74.8853	4	0.329137	0.257794	0.240707	0.121403	0.041966	0.050959	0.008993	24.042	30.309	40.894	29.655	0.342085	0.591324	0.125951	0.045282	-95.4015	29.9457
0.000320599	0.0908253	2842	2841	48	201	5501	5501	TR	48201550100	0	9	4707	63.7349	5	0.369582	0.259438	0.243902	0.098338	0.024546	0.02874	0.004195	28.984	25.799	37.962	28.223	0.395373	0.561514	0.070803	0.00666	-95.4282	29.9453
0.000553504	0.0946056	2846	2845	48	201	5524	5524	TR	48201552400	0	25	6599	126.282	2	0.286811	0.209683	0.2197	0.185142	0.077963	0.098664	0.020701	75.665	36.986	71.626	57.105	0.163756	0.569223	0.241711	0.065047	-95.5967	29.9393
0.0010364	0.219607	2847	2846	48	201	2402	2402	TR	48201240200	0	5	2901	57.4515	3	0.270525	0.253136	0.250855	0.150513	0.058153	0.074971	0.016819	29.547	25.93	3.778	28.938	0.384639	0.445161	0.10937	0.018126	-95.334	29.9449
0.00188404	0.187305	2848	2847	48	201	5410	5410	TR	48201541000	0	64	31288	68.1838	2	0.319805	0.207355	0.274258	0.155782	0.035711	0.0428	0.007089	53.763	48.19	68.147	67.427	0.09829	0.434682	0.371359	0.105558	-95.6592	29.9223
0.00066896	0.109241	2849	2848	48	201	5521	5521	TR	48201552100	0	55	12753	143.757	2	0.296221	0.208436	0.22935	0.189807	0.06406	0.076186	0.012127	73.982	52.898	68.155	70.48	0.110436	0.506881	0.333945	0.05906	-95.6175	29.9331
0.00054335	0.156206	2850	2849	48	201	5507	5507	TR	48201550700	0	7	3038	76.8049	2	0.329901	0.233465	0.231881	0.161188	0.037228	0.043564	0.006337	67.001	53.661	53.142	61.375	0.386188	0.427624	0.139779	0.028177	-95.4986	29.9429
0.000301577	0.0830108	2856	2855	48	201	2226	2226	TR	48201222600	0	7	4927	47.3581	5	0.372163	0.277906	0.235757	0.089162	0.021538	0.025012	0.003474	24.372	23.797	7.242	2.524	0.574238	0.39128	0.037618	0.009119	-95.3975	29.9364
0.000932	0.1314	2857	2856	48	201	5337	5337	TR	48201533700	0	23	9210	83.2429	4	0.383548	0.256573	0.204817	0.112829	0.034918	0.042233	0.007315	27.413	33.246	38.6	26.499	0.449559	0.444268	0.067901	0.011993	-95.432	29.9278
0.000603847	0.181692	2859	2858	48	201	2227	2227	TR	48201222700	0	29	5169	187.012	5	0.453373	0.241979	0.165517	0.088756	0.038681	0.050375	0.011694	8.909	22.219	23.928	41.015	0.3486	0.602574	0.056397	0.019304	-95.3351	29.9348
0.00183833	0.256699	2860	2859	48	201	2322	2322	TR	48201232200	0	27	9481	94.9267	3	0.326682	0.236323	0.207399	0.14574	0.064798	0.083857	0.019058	38.188	39.958	11.334	33.994	0.282764	0.37845	0.224903	0.121039	-95.2583	29.9255
0.00135016	0.157788	2861	2860	48	201	5338	5338	TR	48201533800	0	41	14814	92.2551	2	0.350072	0.235161	0.20856	0.13355	0.056641	0.072657	0.016015	45.61	38.953	56.453	34.125	0.457863	0.453321	0.088346	0.017857	-95.4606	29.9165
0.000490341	0.106215	2862	2861	48	201	5339	5339	TR	48201533900	0	44	13656	107.401	3	0.332066	0.234868	0.219735	0.155194	0.047297	0.058136	0.010839	44.087	40.405	48.537	44.749	0.339295	0.526215	0.112507	0.034817	-95.4937	29.9287
0.000768188	0.148612	2863	2862	48	201	5340	5340	TR	48201534000	0	35	11305	103.199	4	0.344586	0.243663	0.209555	0.145777	0.046607	0.056419	0.009812	30.333	39.664	34.712	40.678	0.384892	0.526208	0.101062	0.026036	-95.496	29.9132
0.00116718	0.149814	2864	2863	48	201	5341	5341	TR	48201534100	0	32	7488	142.45	3	0.315292	0.230584	0.221127	0.166801	0.054527	0.066197	0.01167	54.048	47.44	52.675	57.373	0.317804	0.477062	0.187545	0.048728	-95.526	29.9147
0.000287172	0.0907536	2865	2864	48	201	5516	5516	TR	48201551600	0	57	8294	229.081	2	0.324787	0.217311	0.236694	0.1526	0.046764	0.068608	0.021844	40.132	54.903	69.945	57.131	0.19487	0.611792	0.209035	0.022014	-95.5676	29.9296
0.000636683	0.102309	2866	2865	48	201	2228	2228	TR	48201222800	0	13	3552	121.997	3	0.346659	0.234189	0.207339	0.137231	0.059069	0.074582	0.015513	0	28.634	72.206	39.261	0.532147	0.506315	0.049369	0	-95.3661	29.918
0.000566089	0.105564	2867	2866	48	201	5520	5520	TR	48201552000	0	81	9438	286.078	2	0.311048	0.190426	0.262941	0.17439	0.043155	0.061196	0.01804	54.657	60.052	80.206	70.099	0.10232	0.507964	0.343837	0.063366	-95.5982	29.9157
0.000578481	0.103538	2868	2867	48	201	2225	2225	TR	48201222500	0	39	13491	96.3605	5	0.378553	0.258008	0.199876	0.110899	0.042038	0.052664	0.010626	22.26	31.113	30.225	36.827	0.573733	0.389477	0.034221	0.008324	-95.3948	29.9235
0.00054521	0.101001	2870	2869	48	201	2229	2229	TR	48201222900	0	26	7848	110.432	3	0.344436	0.230988	0.191315	0.151529	0.066727	0.081732	0.015005	51.068	39.254	18.445	33.136	0.408814	0.560126	0.045121	0.002728	-95.3448	29.9144
0.00339479	0.276076	2871	2870	48	201	2323	2323	TR	48201232300	0	65	17915	120.941	3	0.352736	0.234898	0.204695	0.144936	0.051416	0.062734	0.011318	41.604	32.476	0	38.087	0.389755	0.521933	0.106033	0.00765	-95.2141	29.873
0.000446888	0.107437	2872	2871	48	201	2231	2231	TR	48201223100	0	11	2111	173.693	3	0.340212	0.225926	0.201058	0.145503	0.068783	0.087302	0.018519	24.769	31.497	201.505	36.977	0.418075	0.505511	0.109478	0	-95.3228	29.9253
0.00119386	0.189122	2876	2875	48	201	5342	5342	TR	48201534200	0	62	12801	161.446	2	0.290245	0.1925	0.230002	0.197221	0.070616	0.090033	0.019416	47.45	43.97	86.429	70.012	0.137369	0.492087	0.283678	0.090733	-95.5405	29.8909
0.000853037	0.12117	2877	2876	48	201	5517	5517	TR	48201551700	0	67	20784	107.454	1	0.314814	0.195139	0.266766	0.169379	0.044535	0.053902	0.009367	75.33	58.765	79.877	78.158	0.08389	0.523585	0.319521	0.085704	-95.5698	29.9103
0.00155199	0.18197	2881	2880	48	201	2320	2320	TR	48201232000	0	23	4050	189.3	3	0.34706	0.226393	0.183107	0.148439	0.078529	0.095001	0.016472	37.584	25.554	16.372	25.358	0.36525	0.476895	0.099815	0.048799	-95.2705	29.9042
0.000368507	0.0805742	2883	2882	48	201	2230	2230	TR	48201223000	0	31	7568	136.54	4	0.372958	0.257532	0.182486	0.115517	0.056352	0.071506	0.015154	17.862	32.632	34.375	34.328	0.495091	0.423472	0.031236	0.009817	-95.3209	29.9112
0.00029271	0.0817535	2884	2883	48	201	2321	2321	TR	48201232100	0	19	2869	220.751	4	0.349363	0.221425	0.220528	0.141037	0.052754	0.067648	0.014893	31.069	27.547	63.669	28.195	0.300707	0.695406	0.058657	0.003534	-95.3062	29.9054
0.00236192	0.226213	2885	2884	48	201	2521	2521	TR	48201252100	0	10	1724	193.349	2	0.263675	0.210203	0.206515	0.212661	0.08236	0.106945	0.024585	26.489	57.914	0	48.423	0.386139	0.593069	0.076238	0.041584	-95.1361	29.8857
0.0008356	0.119514	2887	2886	48	201	2224	2224	TR	48201222400	0	48	9596	166.736	3	0.350312	0.235708	0.201662	0.134381	0.05825	0.077937	0.019688	44.195	34.9	41.925	33.769	0.604019	0.343008	0.062107	0	-95.3921	29.9042
0.000334967	0.0840409	2889	2888	48	201	5336	5336	TR	48201533600	0	18	5480	109.489	4	0.359863	0.23609	0.219875	0.127641	0.043291	0.056531	0.01324	35.015	32.548	25.299	35.585	0.379004	0.52014	0.121789	0.008563	-95.4251	29.9086
0.000911912	0.146761	2890	2889	48	201	5408	5408	TR	48201540800	0	15	8151	61.3422	2	0.333664	0.22356	0.224801	0.160377	0.048163	0.057597	0.009434	59.48	50.944	64.649	58.121	0.256153	0.486098	0.263446	0.050593	-95.6039	29.8916
0.000556293	0.104909	2891	2890	48	201	5409	5409	TR	48201540900	0	40	9452	141.064	2	0.283901	0.20538	0.230097	0.203279	0.063892	0.077343	0.013451	41.489	57.132	86.472	77.899	0.070091	0.545114	0.318139	0.091477	-95.63	29.8926
0.000164476	0.0562408	2895	2894	48	201	5519	5519	TR	48201551900	0	6	5764	34.6981	4	0.287651	0.272456	0.292865	0.115448	0.026516	0.031581	0.005065	55.439	38.087	29.847	43.998	0.120819	0.598652	0.260565	0.081929	-95.5897	29.9009
0.000834094	0.132101	2896	2895	48	201	5412	5412	TR	48201541200	0	67	20274	110.158	1	0.324937	0.188121	0.243239	0.192397	0.0426	0.051306	0.008706	70.093	79.933	84.396	90.221	0.114217	0.409645	0.390539	0.10262	-95.6663	29.8902
0.000322697	0.0882446	2897	2896	48	201	5411	5411	TR	48201541100	0	18	6536	91.7993	1	0.308632	0.194072	0.234829	0.212197	0.043361	0.05027	0.00691	105.793	79.545	92.583	82.55	0.07257	0.397535	0.390461	0.14377	-95.6514	29.9006
0.000639174	0.148266	2899	2898	48	201	5334	5334	TR	48201533400	0	45	9655	155.36	3	0.324241	0.233127	0.191929	0.159589	0.070163	0.091114	0.020951	31.826	37.466	54.129	26.512	0.424375	0.527346	0.062964	0.009284	-95.4405	29.887
0.000285796	0.0720774	2901	2900	48	201	2222	2222	TR	48201222200	0	13	3726	116.3	4	0.351407	0.262289	0.207505	0.117073	0.048968	0.061726	0.012758	38.408	33.164	0	37.242	0.515679	0.394599	0.021777	0.003484	-95.3235	29.8938
0.000257666	0.0774525	2902	2901	48	201	5335	5335	TR	48201533500	0	36	4383	273.785	2	0.290991	0.211868	0.188751	0.172307	0.102717	0.136082	0.033365	55.05	42.962	38.078	43.753	0.415071	0.547881	0.069388	0.031711	-95.4184	29.8924
0.000457751	0.1132	2903	2902	48	201	2223	2223	TR	48201222300	0	19	4512	140.366	3	0.358597	0.245561	0.186011	0.131659	0.059117	0.078172	0.019056	42.243	39.727	62.165	27.327	0.498764	0.463756	0.049423	0.009473	-95.349	29.8962
0.000537085	0.0973492	2905	2904	48	201	2216	2216	TR	48201221600	0	37	9217	133.811	2	0.329849	0.222259	0.198192	0.14309	0.080801	0.10661	0.025809	33.936	36.687	50.399	46.436	0.524168	0.379495	0.087473	0.005687	-95.401	29.8817
0.000683982	0.112466	2906	2905	48	201	5325	5325	TR	48201532500	0	26	14443	60.006	2	0.341171	0.220455	0.224126	0.156731	0.047203	0.057517	0.010315	42.208	43.717	51.88	57.251	0.400044	0.512206	0.106224	0.020563	-95.5095	29.8869
0.000248261	0.0679552	2907	2906	48	201	5326	5326	TR	48201532600	0	21	6558	106.74	4	0.330075	0.22728	0.230335	0.153964	0.047503	0.058347	0.010845	36.246	39.646	40.158	60.281	0.411778	0.506236	0.103695	0.01455	-95.4863	29.8918
0.000155779	0.0527956	2908	2907	48	201	5329	5329	TR	48201532900	0	22	4667	157.132	3	0.334273	0.236894	0.215192	0.156003	0.046646	0.057638	0.010992	36.994	67.938	52.075	54.274	0.304097	0.545134	0.170615	0.016005	-95.4732	29.8925
0.00128839	0.164933	2909	2908	48	201	2312	2312	TR	48201231200	0	45	6698	223.947	5	0.377698	0.247177	0.182702	0.133095	0.048749	0.059328	0.010579	21.571	29.677	10.453	16.179	0.363899	0.555475	0.072924	0.011793	-95.2462	29.865
0.000166187	0.056827	2910	2909	48	201	5330	5330	TR	48201533000	0	13	2245	193.022	2	0.280057	0.207921	0.176803	0.155587	0.117397	0.179632	0.062235	36.139	39.056	0	13.889	0.170068	0.828571	0.059864	0	-95.4619	29.889
0.000582541	0.105877	2912	2911	48	201	5518	5518	TR	48201551800	0	31	4280	241.433	1	0.223977	0.171654	0.16633	0.278135	0.126308	0.159905	0.033596	34.058	79.396	75.586	93.194	0.089838	0.448306	0.337555	0.14109	-95.5639	29.887
0.000297611	0.0770075	2915	2914	48	201	2218	2218	TR	48201221800	0	13	4285	101.128	4	0.390088	0.252944	0.197007	0.107458	0.041708	0.052502	0.010795	15.807	27.384	2.517	26.37	0.590239	0.313167	0.055923	0.004067	-95.361	29.8824
0.000250194	0.0676199	2916	2915	48	201	2219	2219	TR	48201221900	0	17	4888	115.93	3	0.363198	0.239375	0.187916	0.124052	0.066391	0.085458	0.019067	23.831	28.462	0	22.018	0.561835	0.412776	0.037674	0	-95.349	29.8821
0.00602066	0.415863	2917	2916	48	201	2528	2528	TR	48201252800	0	49	5854	279.012	2	0.289258	0.213625	0.201287	0.178088	0.088105	0.117742	0.029637	31.151	26.723	0	44.423	0.308491	0.549686	0.162893	0.015094	-95.0329	29.8623
0.000501527	0.0956634	2919	2918	48	201	2217	2217	TR	48201221700	0	32	8245	129.371	3	0.36941	0.246378	0.19746	0.119672	0.051228	0.06708	0.015851	26.962	32.605	22.24	31.995	0.501635	0.486221	0.070761	0.002802	-95.3792	29.8818
0.000857281	0.137255	2920	2919	48	201	2319	2319	TR	48201231900	0	52	6292	275.482	3	0.29474	0.226031	0.178645	0.179119	0.1003	0.121466	0.021166	28.424	25.557	0	36.678	0.317871	0.587692	0.129181	0.024949	-95.279	29.8823
0.000391851	0.0930857	2921	2920	48	201	2317	2317	TR	48201231700	0	15	3864	129.4	4	0.370404	0.245261	0.194337	0.122402	0.053437	0.067595	0.014158	27.152	26.42	4.722	26.92	0.503256	0.425581	0.073488	0.006047	-95.3196	29.8761
0.000259294	0.072116	2922	2921	48	201	2318	2318	TR	48201231800	0	22	2764	265.316	3	0.321451	0.22858	0.188243	0.160725	0.081301	0.101001	0.0197	43.673	25.931	0	34.89	0.498191	0.449096	0.094574	0.024806	-95.3066	29.8768
0.00044573	0.128556	2927	2926	48	201	5324	5324	TR	48201532400	0	23	6112	125.436	1	0.28285	0.191548	0.215491	0.209	0.080773	0.101111	0.020338	54.704	38.673	74.698	61.399	0.247327	0.537985	0.2296	0.055149	-95.5035	29.8715
0.000331914	0.0786344	2929	2928	48	201	5333	5333	TR	48201533300	0	66	5875	374.468	5	0.341309	0.221816	0.178325	0.145672	0.080084	0.112878	0.032794	14.825	41.518	0	48.401	0.372531	0.571261	0.065851	0.011524	-95.4217	29.8753
0.000217477	0.0664406	2933	2932	48	201	2221	2221	TR	48201222100	0	25	5603	148.73	3	0.362969	0.245997	0.184592	0.126578	0.0631	0.079864	0.016764	26.992	27.432	142.956	23.859	0.62581	0.366824	0.037714	0.001768	-95.3347	29.8794
0.000249463	0.0668589	2936	2935	48	201	5327	5327	TR	48201532700	0	13	4820	89.9032	2	0.267034	0.193099	0.224413	0.198608	0.091041	0.116845	0.025805	46.685	50.179	73.261	61.607	0.229218	0.547767	0.199442	0.075372	-95.4809	29.8766
0.000325179	0.0872936	2937	2936	48	201	5331	5331	TR	48201533100	0	33	6449	170.569	2	0.338865	0.219486	0.1995	0.158637	0.064775	0.083512	0.018737	31.877	48.371	43.91	59.382	0.224545	0.593957	0.15832	0.045116	-95.4558	29.8761
0.000117317	0.0672469	2938	2937	48	201	5328	5328	TR	48201532800	0	9	1684	178.147	2	0.270102	0.186297	0.197622	0.200453	0.110419	0.145527	0.035108	34.619	32.127	0	71.97	0.318069	0.376856	0.215347	0.056312	-95.4717	29.8731
0.00362431	0.398355	2940	2939	48	201	2526	2526	TR	48201252600	0	31	7568	136.54	3	0.336131	0.227929	0.212599	0.147253	0.060087	0.076088	0.016001	34.688	28.365	0	40.357	0.383486	0.536923	0.074058	0.008087	-95.1047	29.8271
0.00212255	0.192402	2941	2940	48	201	5401	5401	TR	48201540100	0	30	12360	80.9061	1	0.329424	0.19288	0.236649	0.169215	0.060733	0.071832	0.011099	41.675	35.249	102.372	95.201	0.105167	0.336227	0.391962	0.178546	-95.5845	29.8566
0.00142507	0.175279	2942	2941	48	201	5421	5421	TR	48201542100	0	62	32349	63.8866	1	0.340776	0.209608	0.250488	0.154212	0.035933	0.044916	0.008983	53.781	48.194	57.803	69.894	0.232233	0.518255	0.251462	0.04572	-95.7038	29.8596
0.000488058	0.102877	2943	2942	48	201	5413	5413	TR	48201541300	0	24	11303	70.7777	1	0.344702	0.22362	0.235762	0.150773	0.037969	0.045143	0.007174	55.242	46.949	59.993	54.154	0.280085	0.534723	0.166639	0.029552	-95.665	29.8727
0.00226872	0.189436	2944	2943	48	201	5422	5422	TR	48201542200	0	37	16532	74.6028	1	0.351822	0.215624	0.246842	0.140555	0.037607	0.045158	0.00755	54.068	51.226	47.4	61.431	0.272278	0.551421	0.220514	0.03721	-95.744	29.8554
0.000721921	0.130779	2945	2944	48	201	5407	5407	TR	48201540700	0	16	7501	71.1016	1	0.332141	0.199013	0.241703	0.168415	0.047502	0.058729	0.011228	65.618	51.149	60.436	77.45	0.14646	0.453319	0.309292	0.11969	-95.615	29.8565
0.000450246	0.0933575	2946	2945	48	201	5406	5406	TR	48201540600	0	27	9602	93.7305	2	0.320019	0.200907	0.25549	0.167966	0.044876	0.055617	0.010742	59.05	50.107	44.164	65.872	0.156633	0.589444	0.248359	0.052496	-95.6325	29.8677
0.0004563	0.096299	2948	2947	48	201	2313	2313	TR	48201231300	0	31	4254	242.909	4	0.320917	0.23099	0.178312	0.173903	0.079127	0.095878	0.016751	32.547	34.697	0	43.964	0.287293	0.581837	0.111188	0.061464	-95.2717	29.8573
0.000111669	0.0489364	2949	2948	48	201	2220	2220	TR	48201222000	0	13	2521	171.889	3	0.358445	0.232888	0.18793	0.132847	0.063589	0.08789	0.024301	22.573	37.845	0	29.382	0.569081	0.397311	0.060493	0	-95.3369	29.8681
0.00510768	0.340479	2951	2950	48	201	5429	5429	TR	48201542900	0	26	11156	77.6861	1	0.336223	0.212071	0.235523	0.163277	0.043125	0.052907	0.009781	69.127	44.807	15.008	63.66	0.127667	0.587643	0.24936	0.063321	-95.7996	29.8409
0.000508791	0.151171	2953	2952	48	201	5217	5217	TR	48201521700	0	18	6603	90.8678	5	0.320511	0.250808	0.256039	0.127866	0.036467	0.044776	0.008309	23.757	30.74	21.374	33.328	0.308748	0.574919	0.105165	0.035598	-95.5246	29.8542
0.000640138	0.107347	2954	2953	48	201	5218	5218	TR	48201521800	0	14	5778	80.7661	2	0.299906	0.218284	0.223251	0.177339	0.065646	0.081219	0.015573	30.363	44.978	44.259	53.031	0.224429	0.50635	0.206881	0.051489	-95.5544	29.85
0.000316194	0.0923756	2955	2954	48	201	2314	2314	TR	48201231400	0	24	2379	336.276	2	0.234005	0.189308	0.168712	0.188431	0.17397	0.219544	0.045574	27.884	0	0	31.566	0.31614	0.603439	0.114809	0.020521	-95.2859	29.8645
0.000289321	0.0715451	2956	2955	48	201	2211	2211	TR	48201221100	0	22	3578	204.956	4	0.355407	0.246213	0.197781	0.126981	0.055125	0.073617	0.018492	32.066	32.311	49.476	25.751	0.616359	0.320304	0.036193	0	-95.3562	29.8597
0.000237974	0.0720306	2957	2956	48	201	2210	2210	TR	48201221000	0	21	4049	172.882	4	0.370981	0.243839	0.189163	0.123388	0.056145	0.072629	0.016484	12.733	28.391	178.695	15.162	0.537091	0.406548	0.061749	0.005802	-95.3446	29.8595
0.000254673	0.0891258	2958	2957	48	201	5332	5332	TR	48201533200	0	33	3222	341.403	4	0.32633	0.226527	0.195229	0.156271	0.069381	0.095645	0.026264	26.992	29.88	128.265	80.011	0.307198	0.598972	0.080334	0.042095	-95.4499	29.8667
0.000231775	0.0647193	2959	2958	48	201	2212	2212	TR	48201221200	0	39	5994	216.884	2	0.354653	0.23401	0.194755	0.131641	0.060406	0.084941	0.024535	18.992	35.492	5.509	37.243	0.5308	0.44253	0.077649	0	-95.374	29.8644
0.000210769	0.0627507	2960	2959	48	201	2215	2215	TR	48201221500	0	42	8259	169.512	4	0.388921	0.249856	0.196884	0.101904	0.043624	0.062435	0.018811	12.221	29.341	34.197	32.612	0.578849	0.458841	0.024002	0.015376	-95.395	29.8648
0.000259711	0.0730356	2961	2960	48	201	5307	5307	TR	48201530700	0	42	5591	250.402	5	0.359884	0.242216	0.190442	0.126177	0.055576	0.081282	0.025706	14.143	28.795	34.003	27.359	0.58854	0.339343	0.024204	0.02371	-95.4054	29.8553
0.000435578	0.0865765	2962	2961	48	201	5308	5308	TR	48201530800	0	49	3849	424.353	3	0.257505	0.190963	0.168059	0.190034	0.132467	0.193439	0.060972	26.639	38.3	28.966	30.388	0.315772	0.501988	0.149105	0.061299	-95.4201	29.8534
0.00214895	0.190047	2963	2962	48	201	2522	2522	TR	48201252200	0	18	7944	75.5287	1	0.317117	0.209009	0.209009	0.159159	0.080781	0.105706	0.024925	43.31	28.664	0	39.618	0.302925	0.550173	0.171438	0.013841	-95.1512	29.837
0.000429392	0.0833731	2964	2963	48	201	5414	5414	TR	48201541400	0	24	14539	55.0244	1	0.325598	0.219724	0.223471	0.167392	0.051124	0.063814	0.01269	45.662	43.611	39.26	52.965	0.293425	0.486849	0.245616	0.055616	-95.6566	29.8582
0.000154492	0.0553652	2965	2964	48	201	2316	2316	TR	48201231600	0	42	2822	496.102	2	0.254791	0.193754	0.172463	0.185947	0.153655	0.193045	0.03939	29.467	38.466	0	46.717	0.343379	0.567487	0.13455	0.020374	-95.3075	29.8614
0.000109677	0.0473336	2966	2965	48	201	2315	2315	TR	48201231500	0	45	2706	554.324	3	0.268237	0.198708	0.171733	0.173252	0.147416	0.18807	0.040653	27.361	11.339	0	0	0.286062	0.632554	0.106238	0.021442	-95.2967	29.8594
0.000490017	0.0940524	2967	2966	48	201	5405	5405	TR	48201540500	0	36	11262	106.553	3	0.301218	0.215196	0.230075	0.185158	0.056449	0.068353	0.011904	34.283	32.473	41.142	58.297	0.180086	0.585653	0.22656	0.04823	-95.6356	29.8479
0.000182764	0.0579331	2968	2967	48	201	5322	5322	TR	48201532200	0	11	2790	131.422	5	0.37277	0.248971	0.208345	0.119133	0.042273	0.050782	0.008509	25.64	28.725	59.191	46.144	0.276839	0.528552	0.173138	0.019644	-95.4826	29.8566
0.000245286	0.075539	2969	2968	48	201	5320	5320	TR	48201532000	0	41	5870	232.822	5	0.362935	0.24702	0.220612	0.120355	0.038677	0.049077	0.0104	23.718	30.062	17.223	45.541	0.299873	0.564455	0.153212	0.040786	-95.4694	29.8537
0.00028574	0.0749456	2970	2969	48	201	5415	5415	TR	48201541500	0	10	5216	63.9059	1	0.343836	0.193276	0.259704	0.160793	0.034108	0.042391	0.008283	68.026	74.693	62.07	67.413	0.199187	0.606272	0.213995	0.027584	-95.6781	29.8563
0.000571604	0.108772	2971	2970	48	201	5323	5323	TR	48201532300	0	20	5520	120.773	3	0.27277	0.237411	0.279242	0.146646	0.052881	0.063931	0.01105	38.733	36.854	45.089	47.375	0.175336	0.620852	0.223094	0.041256	-95.503	29.8567
0.000296542	0.10196	2973	2972	48	201	2305	2305	TR	48201230500	0	29	4174	231.592	4	0.341784	0.229508	0.198056	0.127144	0.076058	0.103507	0.027449	25.248	27.185	68.373	33.445	0.46915	0.468397	0.057186	0.007901	-95.3282	29.8488
0.000305316	0.0750082	2974	2973	48	201	5318	5318	TR	48201531800	0	30	2352	425.17	3	0.298265	0.210954	0.180586	0.161605	0.104664	0.14859	0.043926	23.872	67.878	0	29.988	0.408387	0.54	0.05871	0.007742	-95.4364	29.8534
0.000412842	0.087144	2975	2974	48	201	5319	5319	TR	48201531900	0	56	4708	396.488	3	0.285714	0.218571	0.183143	0.176857	0.103429	0.135714	0.032286	29.755	27.078	0	0	0.265763	0.560845	0.163934	0.031526	-95.4535	29.8532
0.000243431	0.0853614	2976	2975	48	201	2307	2307	TR	48201230700	0	22	2651	276.625	5	0.354456	0.225399	0.176971	0.126996	0.091705	0.116177	0.024472	20.113	31.305	0	56.923	0.314945	0.600802	0.088766	0.016048	-95.3103	29.8528
0.000621908	0.120633	2977	2976	48	201	5216	5216	TR	48201521600	0	22	3632	201.909	3	0.310619	0.226927	0.1869	0.161429	0.081045	0.114125	0.03308	26.693	50.429	29.299	54.847	0.334222	0.552444	0.080889	0.013778	-95.5312	29.8425
0.000150288	0.0554146	2978	2977	48	201	2209	2209	TR	48201220900	0	3	1847	54.1419	4	0.371808	0.249234	0.185393	0.118999	0.057712	0.074566	0.016854	33.65	24.409	13.853	15.207	0.536232	0.424638	0.051449	0	-95.3371	29.8488
0.000319641	0.0766507	2979	2978	48	201	2213	2213	TR	48201221300	0	28	8586	108.704	4	0.361907	0.240435	0.197679	0.124922	0.05415	0.075057	0.020907	12.026	29.183	47.332	28.119	0.51998	0.483638	0.030258	0	-95.3727	29.8522
0.000186231	0.0575219	2980	2979	48	201	2214	2214	TR	48201221400	0	18	6137	97.7676	4	0.371209	0.25344	0.203142	0.112776	0.044574	0.059432	0.014858	23.922	25.752	39.28	33.243	0.600956	0.396312	0.058047	0.002049	-95.3914	29.8532
0.000174055	0.0599861	2983	2982	48	201	2308	2308	TR	48201230800	0	35	2805	415.924	4	0.283712	0.212121	0.179167	0.164394	0.126136	0.160606	0.03447	24.209	28.167	0	15.908	0.381028	0.537891	0.059883	0.060943	-95.2936	29.8397
0.000373153	0.0907873	2984	2983	48	201	2310	2310	TR	48201231000	0	33	4282	256.889	4	0.311688	0.22449	0.182978	0.165121	0.094156	0.115724	0.021568	18.801	35.036	0	20.342	0.433268	0.533529	0.054362	0.000651	-95.2771	29.8399
0.000176967	0.0569319	2985	2984	48	201	5321	5321	TR	48201532100	0	31	5777	178.87	5	0.336885	0.238013	0.216547	0.1335	0.057035	0.075055	0.018019	24.386	23.899	10.466	49.608	0.348312	0.514086	0.184866	0.025611	-95.4799	29.8451
0.00275363	0.25196	2986	2985	48	201	2531	2531	TR	48201253100	0	12	8439	47.399	1	0.325174	0.215585	0.225915	0.168201	0.051875	0.065125	0.013249	54.661	64.851	63.977	64.136	0.185299	0.603369	0.235835	0.020674	-94.9636	29.8261
0.000903479	0.144188	2987	2986	48	201	5416	5416	TR	48201541600	0	39	14087	92.2837	2	0.298774	0.213682	0.19776	0.203702	0.070923	0.086082	0.01516	48.258	59.735	62.384	79.372	0.247349	0.475365	0.243372	0.062749	-95.6741	29.8402
0.000285937	0.0869578	2988	2987	48	201	5306	5306	TR	48201530600	0	29	3612	267.626	5	0.32395	0.228478	0.203143	0.142388	0.065681	0.102041	0.036359	27.072	29.413	34.003	32.223	0.472258	0.47914	0.054194	0.015484	-95.4051	29.831
0.000200856	0.0783093	2989	2988	48	201	2306	2306	TR	48201230600	0	34	2572	440.643	4	0.289616	0.216673	0.193676	0.155947	0.107797	0.144089	0.036292	19.421	21.729	0	18.939	0.418216	0.537175	0.049566	0	-95.3091	29.8447
0.00105688	0.140078	2990	2989	48	201	2311	2311	TR	48201231100	0	32	4729	225.559	4	0.344488	0.246063	0.188583	0.139173	0.062008	0.081693	0.019685	26.542	34.392	0	32.826	0.540167	0.453786	0.031673	0.011229	-95.2524	29.8289
0.000387445	0.0851053	2991	2990	48	201	2207	2207	TR	48201220700	0	43	6359	225.402	5	0.344891	0.248375	0.194366	0.123687	0.063844	0.088681	0.024837	21.008	25.429	0	27.609	0.533317	0.40982	0.045591	0.014529	-95.3494	29.8341
0.000157671	0.0547773	2992	2991	48	201	2206	2206	TR	48201220600	0	15	3851	129.836	5	0.38669	0.239243	0.182157	0.116466	0.052783	0.075445	0.022662	6.559	28.977	0	21.437	0.703838	0.299798	0.03596	0.011313	-95.367	29.8416
0.000224242	0.061317	2993	2992	48	201	5305	5305	TR	48201530500	0	51	4763	356.918	5	0.312625	0.229375	0.196375	0.147875	0.083	0.11375	0.03075	28.697	22.21	27.706	26.166	0.435912	0.47205	0.080745	0.017787	-95.3951	29.8371
0.000214215	0.074632	2994	2993	48	201	2205	2205	TR	48201220500	0	61	4288	474.192	5	0.313669	0.229227	0.216888	0.130133	0.073646	0.110083	0.036437	10.91	26.479	11.544	13.545	0.461825	0.436552	0.081671	0.003724	-95.3814	29.8361
0.000267977	0.0704528	2995	2994	48	201	2304	2304	TR	48201230400	0	34	3719	304.741	5	0.318718	0.219435	0.180649	0.150717	0.086425	0.130481	0.044056	16.001	25.003	0	29.04	0.436174	0.477439	0.089086	0.01157	-95.325	29.8305
0.00158319	0.180322	2996	2995	48	201	2324	2324	TR	48201232400	0	48	15279	104.719	3	0.344311	0.242321	0.201068	0.154198	0.047424	0.058102	0.010677	39.643	35.509	58.542	40.66	0.253796	0.588939	0.155958	0.03992	-95.1967	29.8207
0.000172703	0.0538114	2997	2996	48	201	5317	5317	TR	48201531700	0	38	2829	447.744	1	0.215762	0.152885	0.223945	0.226098	0.111972	0.181309	0.069337	42.782	50.161	36.522	53.337	0.132669	0.505578	0.278486	0.122709	-95.4357	29.8357
0.00161095	0.179576	2998	2997	48	201	2530	2530	TR	48201253000	0	26	3896	222.45	3	0.314374	0.224415	0.190172	0.165796	0.077965	0.105243	0.027278	21.813	42.132	0	51.169	0.26788	0.684005	0.105765	0.015605	-95.0193	29.8225
0.000223261	0.0659511	2999	2998	48	201	5316	5316	TR	48201531600	0	23	2823	271.579	2	0.261085	0.153541	0.212111	0.193911	0.11681	0.179351	0.062541	79.891	37.932	28.966	52.498	0.12945	0.502427	0.34021	0.088188	-95.4543	29.8377
0.00171114	0.20609	3000	2999	48	201	2529	2529	TR	48201252900	0	64	7768	274.631	2	0.283727	0.204451	0.208409	0.185621	0.086552	0.117792	0.03124	33.098	65.815	18.261	44.058	0.253992	0.618455	0.152061	0.038433	-95.0575	29.8134
0.000174375	0.0666003	3001	3000	48	201	5315	5315	TR	48201531500	0	17	3020	187.638	2	0.264759	0.198494	0.208133	0.192771	0.098795	0.135843	0.037048	21.467	43.889	8.815	48.238	0.155538	0.574234	0.236449	0.078555	-95.4762	29.8368
0.000715385	0.168026	3002	3001	48	201	5205	5205	TR	48201520500	0	23	7942	96.5332	4	0.354284	0.23517	0.214347	0.132582	0.049957	0.063616	0.013659	26.873	29.519	74.885	31.475	0.513991	0.409005	0.091942	0.003156	-95.4806	29.8223
0.000188319	0.0582963	3003	3002	48	201	5309	5309	TR	48201530900	0	43	4187	342.329	3	0.269199	0.188874	0.202442	0.170692	0.113704	0.168792	0.055088	21.7	41.039	2.517	65.375	0.203804	0.41763	0.26497	0.093292	-95.4201	29.8359
0.00016287	0.058314	3004	3003	48	201	2303	2303	TR	48201230300	0	23	1803	425.217	5	0.293483	0.213933	0.186067	0.150562	0.109663	0.155955	0.046292	15.446	18.593	0	0	0.371634	0.626571	0.091562	0.012567	-95.3125	29.8346
0.000172318	0.0586169	3005	3004	48	201	2208	2208	TR	48201220800	0	18	3276	183.15	5	0.350963	0.234326	0.197198	0.12049	0.070753	0.097023	0.02627	15.862	24.04	0	13.836	0.550938	0.35992	0.093164	0	-95.3383	29.8306
0.000716858	0.129311	3006	3005	48	201	2302	2302	TR	48201230200	0	75	5054	494.658	4	0.262562	0.195507	0.193344	0.173378	0.12579	0.175208	0.049418	22.274	40.194	0	36.231	0.374199	0.612978	0.090536	0.02257	-95.3055	29.8195
0.000176276	0.057708	3007	3006	48	201	2204	2204	TR	48201220400	0	16	5018	106.284	5	0.362771	0.240951	0.19938	0.129059	0.050465	0.067839	0.017373	11.12	26.995	0	30.29	0.58464	0.45344	0.05056	0	-95.366	29.8329
0.00308486	0.23135	3009	3008	48	201	5404	5404	TR	48201540400	0	11	1645	222.898	4	0.233035	0.253521	0.282971	0.15493	0.058899	0.075544	0.016645	55.922	69.767	0	49.34	0.065617	0.291339	0.375328	0.267717	-95.6136	29.8117
0.00204712	0.183145	3010	3009	48	201	5417	5417	TR	48201541700	0	19	9703	65.2719	2	0.300892	0.24319	0.261268	0.147845	0.038138	0.046805	0.008668	34.323	36.74	58.212	49.038	0.149366	0.56249	0.265683	0.085673	-95.6661	29.8082
0.000151439	0.0635355	3012	3011	48	201	5304	5304	TR	48201530400	0	36	2602	461.184	4	0.281849	0.198422	0.209696	0.151447	0.10823	0.158587	0.050357	21.715	20.412	0	9.198	0.428339	0.457655	0.123236	0.015744	-95.3877	29.8259
0.000140594	0.0486787	3013	3012	48	201	5214	5214	TR	48201521400	0	15	7593	65.8501	5	0.361557	0.275384	0.225411	0.098269	0.031079	0.039378	0.008299	49.161	22.65	64.776	37.881	0.593535	0.304291	0.059818	0.003158	-95.5033	29.8263
0.000106805	0.0535346	3014	3013	48	201	5314	5314	TR	48201531400	0	26	2053	422.146	2	0.251534	0.159509	0.199387	0.19683	0.135992	0.19274	0.056748	32.922	35.671	0	51.768	0.271178	0.413534	0.239599	0.094236	-95.4708	29.8299
0.000180541	0.0559622	3015	3014	48	201	5312	5312	TR	48201531200	0	21	3162	221.379	3	0.296836	0.195048	0.231362	0.165062	0.073177	0.111692	0.038514	27.993	41.463	6.297	40.021	0.157718	0.470544	0.247204	0.146905	-95.4518	29.8268
0.00015728	0.0534824	3016	3015	48	201	5311	5311	TR	48201531100	0	30	2854	350.385	2	0.261468	0.181722	0.241002	0.195131	0.085039	0.120677	0.035639	201.826	43.351	74.304	48.14	0.249709	0.438835	0.295534	0.058252	-95.4375	29.8248
0.000192751	0.0562786	3017	3016	48	201	5215	5215	TR	48201521500	0	25	5897	141.315	4	0.307847	0.237103	0.221475	0.13628	0.070576	0.097295	0.026718	35.401	36.068	77.053	51.812	0.388627	0.405794	0.162232	0.039485	-95.5178	29.827
0.000185796	0.0574412	3018	3017	48	201	5220	5220	TR	48201522000	0	55	4434	413.472	4	0.295656	0.216977	0.211436	0.14273	0.08289	0.1332	0.05031	68.65	32.463	27.887	35.516	0.303342	0.468638	0.230591	0.042159	-95.5356	29.8275
0.000367359	0.0765929	3019	3018	48	201	5219	5219	TR	48201521900	0	30	6537	152.975	2	0.258877	0.188467	0.184977	0.193323	0.129287	0.174355	0.045068	26.475	45.528	40.054	70.44	0.137108	0.531446	0.291405	0.042265	-95.5545	29.8223
0.000220879	0.0656444	3020	3019	48	201	5310	5310	TR	48201531000	0	27	3629	248.002	3	0.269945	0.161279	0.249312	0.201857	0.075997	0.117607	0.041609	12.299	35.948	0	55.264	0.141498	0.376611	0.35175	0.147637	-95.4199	29.8251
0.000230821	0.0625932	3021	3020	48	201	5402	5402	TR	48201540200	0	10	2654	125.597	3	0.293298	0.222865	0.237057	0.167937	0.064126	0.078844	0.014717	38.186	44.432	52.685	43.644	0.324187	0.505589	0.154472	0.036585	-95.5698	29.8224
0.00101194	0.130274	3022	3021	48	201	5423	5423	TR	48201542300	0	34	18808	60.258	1	0.353214	0.20027	0.267673	0.134132	0.036022	0.044711	0.008689	67.222	48.25	66.796	61.784	0.198864	0.535396	0.262802	0.030549	-95.7363	29.8164
0.000843004	0.121934	3023	3022	48	201	5428	5428	TR	48201542800	0	23	6983	109.79	2	0.331139	0.226424	0.214816	0.160962	0.05134	0.066659	0.015318	21.832	31.889	11.334	74.952	0.201051	0.54643	0.1947	0.069864	-95.8221	29.8173
0.000589798	0.0955886	3024	3023	48	201	2309	2309	TR	48201230900	0	48	4231	378.161	4	0.331198	0.220585	0.172753	0.132607	0.091608	0.142857	0.051249	15.786	29.844	0	18.939	0.363121	0.584397	0.065603	0.006383	-95.2809	29.8178
0.000511912	0.0943468	3025	3024	48	201	5420	5420	TR	48201542000	0	37	15167	81.3169	1	0.320059	0.207128	0.232398	0.181422	0.048275	0.058993	0.010718	69.789	45.704	69.354	67.481	0.207304	0.575284	0.194786	0.043184	-95.7118	29.8154
0.000525239	0.0983472	3026	3025	48	201	5419	5419	TR	48201541900	0	19	6402	98.9274	1	0.322306	0.188592	0.248416	0.186582	0.044675	0.054104	0.00943	75.924	51.049	89.757	74.495	0.131152	0.549705	0.278297	0.078494	-95.6953	29.8156
0.000187283	0.0588109	3027	3026	48	201	2203	2203	TR	48201220300	0	26	4509	192.208	4	0.36929	0.234856	0.199034	0.127189	0.050312	0.069632	0.01932	8.334	30.313	0	23.393	0.465596	0.427099	0.083359	0.016975	-95.3654	29.8241
0.000137458	0.0696696	3028	3027	48	201	5313	5313	TR	48201531300	0	24	5380	148.699	4	0.305096	0.22235	0.235458	0.151729	0.063739	0.085368	0.021629	31.251	32.526	22.071	36.785	0.351628	0.421744	0.178834	0.075105	-95.4632	29.8227
0.000310976	0.07351	3029	3028	48	201	5206	5206	TR	48201520600	0	21	8748	80.0183	5	0.34422	0.253868	0.222282	0.119575	0.045015	0.060056	0.015041	35.035	25.87	35.324	37.757	0.540402	0.348285	0.088391	0.031662	-95.493	29.8128
0.00106914	0.168105	3030	3029	48	201	2325	2325	TR	48201232500	0	20	3135	212.653	3	0.296795	0.214113	0.210342	0.162941	0.085106	0.115809	0.030703	10.251	35.157	0	42.877	0.420896	0.522886	0.074627	0.021891	-95.2455	29.8055
0.000162388	0.0667851	3031	3030	48	201	5303	5303	TR	48201530300	0	36	2357	509.122	5	0.28063	0.19937	0.194646	0.170709	0.097953	0.154646	0.056693	18.356	22.545	0	86.353	0.408763	0.539656	0.057127	0.006101	-95.3886	29.8177
0.000222737	0.0617338	3032	3031	48	201	5221	5221	TR	48201522100	0	32	7445	143.273	3	0.305273	0.203116	0.213901	0.149191	0.095416	0.12852	0.033104	43.952	34.482	41.924	55.591	0.193632	0.492591	0.247897	0.075891	-95.5353	29.8165
0.000273673	0.0749415	3033	3032	48	201	5213	5213	TR	48201521300	0	21	5439	128.7	4	0.326067	0.225545	0.208611	0.137813	0.074941	0.101964	0.027022	41.164	34.618	25.584	43.693	0.387863	0.509229	0.112263	0.034893	-95.5141	29.8158
0.00343859	0.370452	3034	3033	48	201	2532	2532	TR	48201253200	0	47	9410	166.49	1	0.275797	0.202343	0.191004	0.212423	0.09273	0.118433	0.025702	74.163	50.628	41.486	73.088	0.186575	0.576248	0.215491	0.06833	-94.9644	29.793
0.000965271	0.125199	3035	3034	48	201	2523	2523	TR	48201252300	0	61	20285	100.238	2	0.349672	0.231851	0.216608	0.151507	0.041267	0.050362	0.009096	51.641	48.905	28.119	55.114	0.283249	0.602406	0.132625	0.038705	-95.142	29.8021
0.000322111	0.116399	3036	3035	48	201	5302	5302	TR	48201530200	0	35	3368	346.397	4	0.291314	0.206038	0.237288	0.161017	0.071769	0.104343	0.032574	41.824	39.566	0	55.68	0.246019	0.394006	0.27443	0.076803	-95.4243	29.8157
0.00012022	0.0435645	3037	3036	48	201	2301	2301	TR	48201230100	0	11	1705	215.054	5	0.348982	0.221719	0.164027	0.136312	0.088235	0.128959	0.040724	16.673	32.783	0	10.28	0.481534	0.466619	0.068892	0.016335	-95.3297	29.814
0.000247658	0.0775701	3038	3037	48	201	5301	5301	TR	48201530100	0	18	6243	96.1076	5	0.34636	0.254936	0.230333	0.11542	0.040701	0.052951	0.012251	33.922	24.8	15.131	30.335	0.457247	0.427894	0.086418	0.01732	-95.4529	29.8121
0.000159637	0.0559029	3039	3038	48	201	2201	2201	TR	48201220100	0	19	2097	302.019	4	0.328329	0.217918	0.187409	0.138499	0.091041	0.127845	0.036804	24.27	20.194	0	0	0.32691	0.54852	0.119064	0.007571	-95.3433	29.8153
0.000122486	0.059018	3040	3039	48	201	2202	2202	TR	48201220200	0	14	2992	155.971	4	0.357036	0.230953	0.19271	0.137138	0.059456	0.082163	0.022707	0	27.048	0	21.695	0.557354	0.418594	0.022202	0.00185	-95.3648	29.8167
0.000189285	0.0648882	3041	3040	48	201	5204	5204	TR	48201520400	0	14	2998	155.659	5	0.350709	0.250114	0.228395	0.120713	0.037723	0.050069	0.012346	39.566	31.35	22.196	39.492	0.565873	0.328634	0.067088	0.02528	-95.4776	29.8083
0.000195244	0.0629993	3042	3041	48	201	5116	5116	TR	48201511600	0	28	4675	199.643	4	0.34608	0.24528	0.21392	0.12624	0.05184	0.06848	0.01664	53.435	30.953	0	38.693	0.398164	0.419392	0.131096	0.069707	-95.3767	29.8032
0.00029627	0.0811868	3043	3042	48	201	5115	5115	TR	48201511500	0	40	6472	206.016	3	0.301187	0.220878	0.231248	0.160387	0.062219	0.0863	0.024081	34.7	35.973	15.922	43.35	0.270595	0.409165	0.179123	0.147481	-95.3963	29.8086
0.000221377	0.0613192	3044	3043	48	201	2106	2106	TR	48201210600	0	34	5526	205.091	4	0.316578	0.216466	0.195603	0.151918	0.078409	0.119434	0.041025	55.759	36.356	10.144	34.372	0.320473	0.525647	0.161909	0.032783	-95.365	29.8072
0.000107571	0.0447022	3045	3044	48	201	2107	2107	TR	48201210700	0	25	2485	335.345	4	0.332011	0.231481	0.191799	0.132937	0.074405	0.111772	0.037368	26.596	29.208	0	42.895	0.582819	0.349794	0.015432	0.016461	-95.3533	29.8068
0.000705442	0.155492	3046	3045	48	201	5403	5403	TR	48201540300	0	14	4274	109.187	3	0.30976	0.2143	0.215663	0.162478	0.073641	0.097799	0.024157	22.781	23.314	44.888	49.15	0.249417	0.453336	0.253383	0.076295	-95.581	29.7943
0.000182623	0.0721546	3047	3046	48	201	5111	5111	TR	48201511100	0	41	2674	511.094	4	0.308446	0.210934	0.219502	0.130559	0.067727	0.130559	0.062831	21.086	39.426	0	39.172	0.286294	0.306132	0.282687	0.149684	-95.4263	29.8084
0.000352043	0.0969597	3048	3047	48	201	2108	2108	TR	48201210800	0	25	2753	302.7	5	0.332077	0.230286	0.189444	0.138863	0.075401	0.109331	0.03393	15.828	18.408	0	5.681	0.622609	0.346087	0.024928	0.017971	-95.3448	29.7947
0.000530335	0.0944457	3049	3048	48	201	5224	5224	TR	48201522400	0	50	9162	181.911	4	0.320617	0.232125	0.220404	0.135688	0.065523	0.091167	0.025643	57.769	30.407	50.054	58.553	0.24588	0.500294	0.262655	0.051207	-95.5544	29.7983
0.000320005	0.0718071	3050	3049	48	201	5222	5222	TR	48201522200	0	27	7336	122.683	4	0.332984	0.241227	0.213828	0.131748	0.060394	0.080215	0.01982	33.615	30.73	50.084	44.472	0.384356	0.349237	0.19067	0.03636	-95.5357	29.803
0.000171694	0.0619275	3051	3050	48	201	5212	5212	TR	48201521200	0	39	6328	205.436	5	0.34021	0.244064	0.227845	0.127027	0.042429	0.060854	0.018425	28.843	25.773	43.904	31.142	0.37213	0.45225	0.103765	0.037649	-95.5116	29.8068
0.000160395	0.0581532	3052	3051	48	201	2112	2112	TR	48201211200	0	37	2831	435.653	5	0.320146	0.211869	0.188183	0.149662	0.086674	0.130141	0.043467	15.949	22.389	0	31.566	0.444555	0.503729	0.072601	0.023371	-95.3203	29.7983
0.00042093	0.0998597	3053	3052	48	201	2117	2117	TR	48201211700	0	52	3886	446.046	5	0.303909	0.204288	0.187894	0.157089	0.099802	0.14682	0.047019	17.056	28.069	0	27.142	0.378892	0.578649	0.061464	0.022645	-95.3045	29.8002
0.000114445	0.0446659	3054	3053	48	201	2109	2109	TR	48201210900	0	22	1620	452.675	4	0.275598	0.19576	0.193505	0.17456	0.105999	0.160577	0.054578	19.759	24.946	51.635	27.597	0.285995	0.577225	0.04712	0.039921	-95.3309	29.8043
0.000402345	0.0852057	3055	3054	48	201	5110	5110	TR	48201511000	0	56	6944	268.817	2	0.216371	0.162843	0.241223	0.197775	0.1187	0.181787	0.063087	32.707	36.945	63.717	47.047	0.126353	0.438974	0.317663	0.135548	-95.4364	29.797
0.000198532	0.0608609	3056	3055	48	201	5112	5112	TR	48201511200	0	28	4424	210.97	3	0.294198	0.210827	0.226587	0.165601	0.068296	0.102787	0.034491	25.842	30.035	0	46.654	0.20891	0.391331	0.239916	0.131848	-95.4174	29.7998
0.00035923	0.0808545	3057	3056	48	201	2330	2330	TR	48201233000	0	53	9291	190.148	2	0.300253	0.219923	0.197079	0.180601	0.079206	0.102144	0.022938	47.738	47.848	42.278	59.444	0.236703	0.577916	0.160342	0.054121	-95.1731	29.7981
5.3241e-05	0.0360971	3058	3057	48	201	5211	5211	TR	48201521100	0	9	2177	137.804	5	0.372857	0.235714	0.233214	0.108571	0.036429	0.049643	0.013214	37.648	27.183	39.385	59.765	0.512115	0.269824	0.082599	0.044053	-95.52	29.8018
0.000308821	0.0895437	3059	3058	48	201	2329	2329	TR	48201232900	0	29	7254	133.26	3	0.315938	0.227303	0.218357	0.1723	0.055003	0.066103	0.0111	44.45	45.148	54.395	60.055	0.214357	0.622788	0.174786	0.031815	-95.1963	29.8002
0.000854534	0.160521	3061	3060	48	201	2327	2327	TR	48201232700	0	55	12440	147.374	5	0.371288	0.25938	0.206215	0.113501	0.037737	0.049616	0.011879	29.596	31.828	58.255	34.806	0.399539	0.482949	0.059447	0.027189	-95.2203	29.7868
0.000319014	0.0749281	3063	3062	48	201	5113	5113	TR	48201511300	0	54	7594	237.029	4	0.263198	0.185108	0.254839	0.179388	0.077761	0.117466	0.039705	15.937	29.041	58.499	47.982	0.182195	0.350784	0.327122	0.155871	-95.3998	29.7973
0.000105967	0.0523568	3064	3063	48	201	5114	5114	TR	48201511400	0	20	3001	222.148	3	0.26237	0.192057	0.270833	0.179036	0.066081	0.095703	0.029622	45.2	34.812	18.891	52.648	0.248675	0.286471	0.344755	0.15083	-95.3828	29.7957
0.000187672	0.0640786	3065	3064	48	201	5207	5207	TR	48201520700	0	49	3724	438.596	4	0.288471	0.187405	0.218639	0.165566	0.079228	0.139919	0.060691	24.705	22.998	67.244	63.515	0.308293	0.399798	0.215276	0.08974	-95.4969	29.7992
0.000285009	0.0687017	3066	3065	48	201	5201	5201	TR	48201520100	0	9	1571	190.961	2	0.306576	0.207942	0.205807	0.16567	0.077284	0.114005	0.036721	33.553	39.686	0	39.202	0.481481	0.445869	0.114672	0.014957	-95.4605	29.7919
0.000134612	0.0495229	3067	3066	48	201	5203	5203	TR	48201520300	0	25	5126	162.57	5	0.339252	0.233126	0.219707	0.134725	0.054622	0.073191	0.018569	26.193	27.117	33.574	29.106	0.384755	0.442248	0.148283	0.044485	-95.4765	29.7987
0.000363018	0.105816	3068	3067	48	201	2118	2118	TR	48201211800	0	6	460	434.783	3	0.255591	0.159744	0.182109	0.182109	0.13099	0.220447	0.089457	11.492	75.809	0	0	0.584615	0.415385	0.046154	0	-95.288	29.7933
0.000105065	0.0461102	3069	3068	48	201	2110	2110	TR	48201211000	0	32	2039	523.132	5	0.289286	0.205102	0.181122	0.153061	0.109694	0.171429	0.061735	12.587	20.936	0	51.768	0.46677	0.513138	0.048686	0.028594	-95.332	29.7971
0.000424604	0.085389	3070	3069	48	201	5426	5426	TR	48201542600	0	17	4393	128.993	1	0.328358	0.223881	0.229587	0.163301	0.046532	0.054873	0.008341	80.787	28.07	21.409	55.671	0.157055	0.516478	0.3069	0.069001	-95.7892	29.7932
0.00041485	0.0826296	3071	3070	48	201	5425	5425	TR	48201542500	0	10	2161	154.25	1	0.235456	0.219539	0.168496	0.284852	0.078485	0.091658	0.013172	91.852	0	156.798	90.69	0.072566	0.378171	0.420059	0.128024	-95.7642	29.7928
0.00044606	0.0856502	3072	3071	48	201	5427	5427	TR	48201542700	0	39	4393	295.925	2	0.286756	0.206041	0.21281	0.188162	0.078111	0.106232	0.02812	35.764	31.596	86.132	57.901	0.22722	0.499135	0.255479	0.031719	-95.8144	29.7927
0.000541874	0.0987154	3073	3072	48	201	5424	5424	TR	48201542400	0	35	10031	116.306	3	0.335132	0.223606	0.226927	0.15276	0.045109	0.061575	0.016466	57.544	40.996	52.171	47.962	0.217132	0.557459	0.243503	0.039076	-95.7359	29.7924
0.000106525	0.0542121	3074	3073	48	201	5210	5210	TR	48201521000	0	10	2097	158.957	5	0.358491	0.251228	0.219695	0.110881	0.042905	0.059705	0.0168	27.75	26.97	0	52.259	0.328931	0.37673	0.162893	0.038994	-95.5175	29.7945
0.000197438	0.062103	3075	3074	48	201	2105	2105	TR	48201210500	0	28	4882	191.178	5	0.355183	0.239075	0.18756	0.12185	0.068262	0.096332	0.02807	19.096	27.468	17.812	37.946	0.42584	0.490849	0.065829	0.003005	-95.36	29.7952
0.000477473	0.0919809	3076	3075	48	201	5418	5418	TR	48201541800	0	11	5762	63.6353	2	0.309329	0.22004	0.238771	0.168394	0.052191	0.063466	0.011275	51.717	46.537	26.951	50.934	0.219758	0.553521	0.237555	0.038432	-95.7038	29.7918
0.000307644	0.0882508	3077	3076	48	201	5209	5209	TR	48201520900	0	20	3702	180.083	1	0.260488	0.140306	0.203231	0.242063	0.106293	0.153912	0.047619	0	93.01	154.982	98.721	0.058155	0.20376	0.409707	0.327066	-95.5043	29.7893
0.000264244	0.0691394	3078	3077	48	201	5223	5223	TR	48201522300	0	29	7859	123.001	5	0.333333	0.24113	0.22787	0.126581	0.050215	0.071087	0.020872	23.542	28.161	43.803	46.465	0.385765	0.478332	0.149616	0.053209	-95.5326	29.7897
0.00377626	0.341917	3079	3078	48	201	2525	2525	TR	48201252500	0	27	4285	210.035	4	0.348456	0.232116	0.197854	0.139684	0.060994	0.08189	0.020896	7.651	32.721	40.552	31.937	0.387064	0.499316	0.075633	0.011636	-95.1251	29.7622
6.72304e-05	0.0418768	3080	3079	48	201	5208	5208	TR	48201520800	0	4	743	179.453	1	0.215403	0.126354	0.164862	0.274368	0.152828	0.219013	0.066185	0	201.585	83.984	120.412	0.023857	0.26839	0.39165	0.335984	-95.4886	29.7908
0.000181437	0.0550583	3081	3080	48	201	5202	5202	TR	48201520200	0	20	3604	184.98	3	0.312974	0.195582	0.222655	0.169157	0.068443	0.099632	0.031189	32.722	29.614	23.859	79.873	0.097398	0.295007	0.386076	0.205345	-95.4766	29.7892
0.000576657	0.105925	3082	3081	48	201	2326	2326	TR	48201232600	0	21	3000	233.333	1	0.319734	0.218707	0.189564	0.152651	0.087982	0.119345	0.031363	49.214	46.645	0	40.547	0.396476	0.503524	0.095154	0.048458	-95.2492	29.783
0.000502068	0.114028	3083	3082	48	201	5109	5109	TR	48201510900	0	24	6070	131.796	4	0.3312	0.250533	0.209067	0.1332	0.052667	0.076	0.023333	30.217	27.92	50.192	55.45	0.254992	0.250135	0.327847	0.157582	-95.4306	29.7841
0.000222993	0.0727907	3084	3083	48	201	2111	2111	TR	48201211100	0	56	6004	310.904	5	0.332285	0.226051	0.185302	0.13626	0.081069	0.120103	0.039033	13.821	20.444	0	76.438	0.50393	0.40068	0.058211	0.005524	-95.3318	29.7871
0.000185165	0.0720315	3085	3084	48	201	2328	2328	TR	48201232800	0	17	5201	108.953	3	0.324266	0.246504	0.241586	0.14323	0.036883	0.044414	0.00753	43.874	39.388	66.736	40.515	0.166856	0.640989	0.177374	0.01336	-95.2038	29.7862
0.00016548	0.0604143	3086	3085	48	201	2104	2104	TR	48201210400	0	33	5321	206.728	5	0.352157	0.233437	0.19253	0.133393	0.065659	0.088484	0.022825	11.08	24.193	21.501	32.992	0.480916	0.444384	0.058615	0.023991	-95.3617	29.7863
0.000539512	0.114335	3087	3086	48	201	2331	2331	TR	48201233100	0	59	15938	123.395	4	0.376948	0.244787	0.20298	0.116628	0.045335	0.058656	0.013321	31.671	28.345	37.431	29.323	0.525205	0.417833	0.066289	0.008217	-95.1719	29.781
0.00201028	0.190359	3088	3087	48	201	2533	2533	TR	48201253300	0	30	3430	291.545	1	0.252134	0.192378	0.189024	0.21128	0.109756	0.155183	0.045427	139.386	60.146	54.154	63.138	0.086608	0.560946	0.317562	0.071772	-95.0524	29.7639
0.000413604	0.114257	3089	3088	48	201	2120	2120	TR	48201212000	0	17	2750	206.061	4	0.360617	0.246728	0.185583	0.124634	0.062708	0.082438	0.01973	18.16	28.975	0	15.404	0.584068	0.344714	0.085536	0.006975	-95.2814	29.7823
0.000140305	0.0481583	3090	3089	48	201	5104	5104	TR	48201510400	0	15	3837	130.31	3	0.264374	0.181739	0.28171	0.182028	0.06501	0.090147	0.025137	27.273	29.658	28.966	46.943	0.127959	0.255917	0.434172	0.199211	-95.3925	29.7837
0.000235644	0.0673862	3091	3090	48	201	5103	5103	TR	48201510300	0	40	5284	252.334	3	0.238736	0.16192	0.284654	0.210599	0.075781	0.104091	0.02831	79.984	46.837	96.593	63.361	0.127547	0.311716	0.363245	0.233934	-95.3786	29.784
0.000163064	0.0510681	3093	3092	48	201	5105	5105	TR	48201510500	0	15	2849	175.5	4	0.306663	0.219964	0.232056	0.149215	0.065089	0.092102	0.027013	18.904	29.582	28.966	38.91	0.28625	0.26875	0.292917	0.177917	-95.4034	29.7838
0.000511701	0.0992609	3094	3093	48	201	2524	2524	TR	48201252400	0	50	6969	239.154	2	0.327129	0.22224	0.202524	0.152839	0.073817	0.095268	0.021451	56.449	41.025	22.165	47.778	0.374114	0.632794	0.073078	0.009453	-95.1427	29.7815
0.000303575	0.078763	3096	3095	48	201	2332	2332	TR	48201233200	0	47	6219	251.916	2	0.335541	0.213162	0.201435	0.145419	0.074503	0.104443	0.029939	55.927	42.686	52.089	39.683	0.440349	0.502343	0.092032	0.019386	-95.1924	29.7795
0.000259099	0.0735915	3097	3096	48	201	2113	2113	TR	48201211300	0	67	5046	442.595	5	0.315012	0.21576	0.178228	0.148346	0.093205	0.142654	0.049449	12.63	24.533	0	4.181	0.537532	0.409017	0.050198	0.039043	-95.3271	29.7774
0.000112971	0.0457096	3098	3097	48	201	2119	2119	TR	48201211900	0	24	5225	153.11	4	0.340921	0.233516	0.20539	0.140502	0.059131	0.07967	0.020539	0	28.239	17.222	41.187	0.581801	0.440358	0.04644	0.002357	-95.2994	29.7838
0.000115658	0.0446512	3099	3098	48	201	2116	2116	TR	48201211600	0	18	2811	213.447	4	0.341884	0.225979	0.190299	0.142724	0.071129	0.099114	0.027985	20.913	30.156	0	19.343	0.411376	0.554233	0.094797	0	-95.3113	29.7804
0.000541469	0.141173	3100	3099	48	201	2535	2535	TR	48201253500	0	26	8382	103.396	4	0.339652	0.238547	0.203002	0.146468	0.055744	0.072331	0.016588	35.715	40.254	18.683	44.845	0.222952	0.617465	0.169049	0.019706	-95.0041	29.7775
0.000469264	0.101208	3102	3101	48	201	4553	4553	TR	48201455300	0	13	3290	131.712	1	0.3	0.17	0.16	0.19	0.14	0.18	0.04	0	0	0	0	0.142077	0.521858	0.333333	0.117486	-95.7903	29.7766
0.000263421	0.0714165	3103	3102	48	201	4505	4505	TR	48201450500	0	27	2941	306.018	1	0.184061	0.138379	0.151384	0.286762	0.188396	0.239413	0.051017	47.126	163.426	122.684	113.259	0.027586	0.287114	0.413793	0.289655	-95.635	29.7783
0.000181117	0.0580681	3104	3103	48	201	4504	4504	TR	48201450400	0	21	4503	155.452	2	0.241852	0.201464	0.210203	0.207841	0.105574	0.13864	0.033066	46.493	31.311	56.089	52.395	0.11075	0.379799	0.360012	0.138807	-95.6136	29.7787
0.000260568	0.0710054	3105	3104	48	201	4552	4552	TR	48201455200	0	26	4472	193.798	2	0.285918	0.200713	0.202496	0.213547	0.079857	0.097326	0.017469	60.189	68.801	133.982	74.126	0.083275	0.510541	0.367182	0.056219	-95.7644	29.7792
0.0031347	0.2373	3107	3106	48	201	4544	4544	TR	48201454400	0	0	279	0	2	0.282209	0.245399	0.251534	0.159509	0.055215	0.06135	0.006135	0	0	0	38.279	0	0	0	0	-95.6725	29.7488
0.000233824	0.0611113	3108	3107	48	201	4503	4503	TR	48201450300	0	28	7024	132.878	3	0.276644	0.210398	0.2138	0.185779	0.087626	0.113379	0.025753	46.319	38.216	47.982	48.042	0.098243	0.449874	0.329038	0.117322	-95.5986	29.7773
0.000235597	0.0763198	3109	3108	48	201	4502	4502	TR	48201450200	0	35	4841	240.997	1	0.258187	0.154722	0.185809	0.211913	0.130517	0.189369	0.058851	17.566	59.951	93.865	89.508	0.041217	0.195566	0.5	0.238772	-95.5802	29.779
7.48774e-05	0.0415422	3110	3109	48	201	4501	4501	TR	48201450100	0	9	1779	168.634	3	0.259392	0.153399	0.191413	0.211538	0.13059	0.184258	0.053667	0	14.89	44.33	67.822	0.043708	0.28636	0.414469	0.269781	-95.5673	29.7772
0.000305008	0.0722826	3111	3110	48	201	4308	4308	TR	48201430800	0	25	4349	191.615	1	0.24095	0.14567	0.164205	0.232262	0.146829	0.216913	0.070084	0	34.411	108.552	102.528	0.035424	0.202145	0.39454	0.344816	-95.5533	29.7758
0.00031127	0.0859562	3112	3111	48	201	4546	4546	TR	48201454600	0	24	4765	167.891	1	0.245223	0.202229	0.17569	0.245223	0.107219	0.131635	0.024416	60.907	106.099	101.913	84.668	0.10202	0.418182	0.389394	0.129798	-95.7357	29.7795
0.00171127	0.194952	3113	3112	48	201	4545	4545	TR	48201454500	0	38	10966	115.509	1	0.299651	0.17766	0.211939	0.243176	0.056565	0.067574	0.011009	130.769	91.205	95.791	133.113	0.024277	0.251926	0.45777	0.26312	-95.7067	29.7576
0.000486254	0.0999196	3114	3113	48	201	4303	4303	TR	48201430300	0	17	4367	129.761	1	0.252895	0.158685	0.150235	0.246635	0.13302	0.191549	0.058529	91.787	201.585	128.906	179.182	0.031	0.180333	0.423	0.350667	-95.4987	29.7713
6.62594e-05	0.0425213	3115	3114	48	201	4302	4302	TR	48201430200	0	3	1385	72.2022	2	0.226557	0.181545	0.256564	0.211553	0.093773	0.123781	0.030008	46.672	36.537	41.189	54.867	0.044152	0.405112	0.257165	0.288149	-95.4847	29.7764
0.00017092	0.0672339	3116	3115	48	201	4307	4307	TR	48201430700	0	41	3284	416.159	3	0.207312	0.141329	0.184128	0.201962	0.133749	0.26527	0.13152	51.717	57.93	80.545	54.614	0.080563	0.328119	0.419241	0.212749	-95.539	29.7768
0.000212166	0.0788546	3117	3116	48	201	4305	4305	TR	48201430500	0	4	2725	48.9297	2	0.246054	0.169972	0.195467	0.21813	0.116552	0.170376	0.053824	41.477	39.104	74.202	71.866	0.079885	0.262644	0.48046	0.17931	-95.5201	29.7795
0.000396786	0.0973454	3118	3117	48	201	4301	4301	TR	48201430100	0	63	5749	365.281	2	0.195452	0.166973	0.223013	0.215664	0.123335	0.198898	0.075563	92.209	46.098	76.841	76.222	0.057832	0.38548	0.384231	0.194924	-95.4673	29.7763
0.000125934	0.0504649	3119	3118	48	201	2103	2103	TR	48201210300	0	27	4701	191.449	5	0.335347	0.245261	0.201729	0.126015	0.066236	0.091648	0.025411	7.825	25.009	45.752	42.734	0.514248	0.389125	0.058303	0.028497	-95.3586	29.7782
0.00123761	0.156631	3120	3119	48	201	2534	2534	TR	48201253400	0	21	724	966.851	4	0.335579	0.222903	0.200245	0.136558	0.057563	0.104715	0.047152	36.265	40.138	0	42.957	0.302802	0.678879	0.067888	0.015086	-95.014	29.7548
0.000698268	0.130636	3121	3120	48	201	2538	2538	TR	48201253800	0	32	7694	138.636	2	0.334777	0.225183	0.20986	0.151066	0.059627	0.079114	0.019487	34.75	26.906	0	47.998	0.315965	0.549941	0.154738	0.028706	-94.9482	29.7663
0.000825409	0.138183	3122	3121	48	201	5108	5108	TR	48201510800	0	20	6908	96.5065	2	0.211366	0.16232	0.278708	0.217789	0.096536	0.129817	0.033281	24.688	49.641	69.971	78.988	0.035757	0.190873	0.502299	0.273285	-95.436	29.7672
0.000164995	0.0606949	3123	3122	48	201	4506	4506	TR	48201450600	0	22	4310	170.147	2	0.25034	0.17714	0.204144	0.21926	0.115489	0.149117	0.033628	128.347	60.429	68.882	80.461	0.070476	0.316508	0.417143	0.231429	-95.6153	29.7691
0.000323472	0.0926404	3124	3123	48	201	5102	5102	TR	48201510200	0	22	5432	135.002	4	0.277689	0.230337	0.26137	0.137774	0.065543	0.09283	0.027287	21.53	28.712	81.093	44.512	0.15	0.21055	0.413532	0.225688	-95.3862	29.7698
0.000170111	0.071347	3125	3124	48	201	2102	2102	TR	48201210200	0	8	677	393.895	5	0.339265	0.23962	0.211151	0.11981	0.060498	0.090154	0.029656	18.32	20.893	0	60.923	0.430025	0.396947	0.165394	0.012723	-95.3515	29.7731
0.000137315	0.0498244	3126	3125	48	201	5101	5101	TR	48201510100	0	16	2142	248.988	5	0.299963	0.280161	0.200953	0.12908	0.06344	0.089842	0.026403	21.068	21.256	0	64.693	0.408371	0.33371	0.178167	0.081448	-95.3713	29.77
0.000373731	0.0861646	3127	3126	48	201	2537	2537	TR	48201253700	0	60	5227	382.629	2	0.282453	0.223191	0.202155	0.162391	0.083889	0.12981	0.045921	44.455	40.01	32.812	43.378	0.290026	0.646163	0.16614	0.03593	-94.9707	29.7636
0.000549524	0.108605	3128	3127	48	201	2115	2115	TR	48201211500	0	30	6907	144.781	4	0.360751	0.239446	0.191993	0.125559	0.060652	0.082252	0.021599	48.488	28.241	2.205	35.484	0.526134	0.388211	0.076445	0.006217	-95.2968	29.7663
0.000613931	0.111866	3129	3128	48	201	2121	2121	TR	48201212100	0	55	2978	615.626	3	0.261081	0.188161	0.167572	0.152416	0.142408	0.230769	0.088361	27.856	25.414	0	15.725	0.332366	0.589942	0.086074	0.034816	-95.2739	29.7605
0.000517287	0.109541	3130	3129	48	201	4304	4304	TR	48201430400	0	14	3125	149.333	1	0.216424	0.163102	0.137439	0.269746	0.161962	0.213288	0.051326	0	170.01	161.89	169.2	0.057318	0.222062	0.329849	0.401947	-95.5156	29.7585
0.000196975	0.07232	3131	3130	48	201	5106	5106	TR	48201510600	0	15	4763	104.976	5	0.332723	0.23917	0.217612	0.134838	0.054912	0.075656	0.020744	13.622	25.055	0	51.604	0.28142	0.318836	0.275344	0.147106	-95.4113	29.774
0.000429002	0.0883847	3132	3131	48	201	4551	4551	TR	48201455100	0	28	10268	90.8973	1	0.320094	0.19504	0.238099	0.185875	0.048884	0.060892	0.012008	48.36	54.101	80.718	65.633	0.147178	0.533937	0.27554	0.082509	-95.7647	29.7659
0.000341665	0.0981922	3133	3132	48	201	4306	4306	TR	48201430600	0	19	3633	174.328	1	0.245365	0.16434	0.142138	0.25864	0.133898	0.189517	0.055619	0	143.88	188.957	186.002	0.009682	0.223857	0.398141	0.358637	-95.532	29.7651
0.000242406	0.0946434	3135	3134	48	201	2334	2334	TR	48201233400	0	23	2757	278.08	2	0.368657	0.2346	0.195421	0.122964	0.051924	0.078357	0.026434	0	38.35	0	31.181	0.511466	0.417248	0.136092	0.00997	-95.2462	29.7705
0.000274634	0.0666185	3136	3135	48	201	4548	4548	TR	48201454800	0	43	7313	195.998	2	0.281176	0.206865	0.213073	0.210334	0.073398	0.088552	0.015154	70.726	52.337	53.223	68.964	0.139577	0.477574	0.294223	0.112845	-95.7434	29.766
0.000329127	0.0719652	3137	3136	48	201	4547	4547	TR	48201454700	0	21	6762	103.52	1	0.254377	0.200824	0.176965	0.268108	0.084106	0.099725	0.01562	67.762	42.872	114.263	108.662	0.041229	0.398949	0.403597	0.176031	-95.7262	29.7654
0.000346195	0.0876307	3138	3137	48	201	2114	2114	TR	48201211400	0	26	3690	234.869	5	0.382954	0.249659	0.165013	0.118311	0.057015	0.084063	0.027048	12.718	16.796	33.212	25.922	0.42743	0.443076	0.125832	0.047936	-95.3283	29.7658
0.000703141	0.115443	3139	3138	48	201	4516	4516	TR	48201451600	0	73	13191	184.469	1	0.252196	0.143979	0.217674	0.232145	0.109871	0.154005	0.044134	54.775	83.955	89.584	78.993	0.043664	0.300323	0.464897	0.222508	-95.6345	29.7539
0.000414781	0.117402	3140	3139	48	201	4507	4507	TR	48201450700	0	29	6461	149.616	1	0.255018	0.160578	0.171408	0.225993	0.132419	0.187004	0.054585	86.269	169.083	125.537	114.328	0.015644	0.182852	0.489232	0.287688	-95.584	29.7669
0.000270634	0.0896791	3141	3140	48	201	4316	4316	TR	48201431600	0	43	3352	427.605	1	0.166118	0.11416	0.151482	0.262349	0.203439	0.305891	0.102452	8.303	135.646	86.132	143.738	0.05231	0.20788	0.454144	0.254755	-95.4834	29.7646
0.0002748	0.109333	3142	3141	48	201	4309	4309	TR	48201430900	0	24	5770	138.648	1	0.189988	0.141134	0.166064	0.263168	0.179333	0.239646	0.060314	39.103	43.785	101.087	92.149	0.02745	0.304954	0.383015	0.277289	-95.5421	29.7582
0.00109518	0.203631	3143	3142	48	201	2333	2333	TR	48201233300	0	23	4805	159.556	4	0.373922	0.251153	0.202608	0.113741	0.044935	0.058576	0.013641	16.919	33.388	0	29.265	0.6374	0.32594	0.02403	0.009858	-95.1997	29.7547
0.0001905	0.0674304	3144	3143	48	201	4515	4515	TR	48201451500	0	11	5084	72.1217	2	0.226451	0.176855	0.296424	0.196078	0.081892	0.104191	0.022299	37.463	53.336	72.978	52.554	0.043814	0.390341	0.403784	0.170276	-95.6178	29.7603
0.000512634	0.106413	3145	3144	48	201	2536	2536	TR	48201253600	0	37	5002	246.568	4	0.311581	0.244223	0.206145	0.14312	0.068277	0.094932	0.026654	27.293	39.76	0	60.236	0.208839	0.559252	0.206411	0.069451	-94.9906	29.7614
0.000370315	0.0880813	3146	3145	48	201	1000	1000	TR	48201100000	0	13	4673	92.7313	5	0.12748	0.231328	0.380054	0.202168	0.047913	0.05897	0.011057	10.857	34.492	12.293	49.156	0.242647	0.42246	0.266043	0.119987	-95.3632	29.7575
9.8715e-05	0.0407256	3147	3146	48	201	5107	5107	TR	48201510700	0	4	3511	37.9759	4	0.231007	0.237563	0.303509	0.161589	0.052063	0.066332	0.014269	56.447	30.466	57.131	50.324	0.063527	0.238938	0.419406	0.269912	-95.4038	29.7659
0.0004161	0.120501	3148	3147	48	201	2539	2539	TR	48201253900	0	47	4426	353.969	3	0.290193	0.215233	0.198955	0.151125	0.09365	0.144494	0.050844	37.796	31.18	43.638	39.508	0.205686	0.587224	0.19305	0.051948	-94.9346	29.7509
6.75457e-05	0.0416539	3149	3148	48	201	2101	2101	TR	48201210100	0	0	9643	0	4	0.035768	0.430942	0.395389	0.124542	0.011635	0.013359	0.001724	2.521	39.056	0	64.816	0.58603	0.521628	0.036367	0.001762	-95.3516	29.767
0.000290649	0.0745997	3150	3149	48	201	4317	4317	TR	48201431700	0	34	4591	246.86	1	0.186783	0.130106	0.173015	0.270537	0.17095	0.239559	0.068609	0	91.171	99.492	134.577	0.016101	0.283774	0.376855	0.339119	-95.4673	29.7582
0.000379592	0.100903	3151	3150	48	201	2336	2336	TR	48201233600	0	31	2153	479.95	4	0.284427	0.214071	0.180609	0.157443	0.101244	0.163449	0.062205	24.738	35.391	0	32.702	0.24967	0.65852	0.122193	0.023778	-95.2594	29.7508
0.000256032	0.0874624	3152	3151	48	201	2335	2335	TR	48201233500	0	49	7811	209.107	4	0.356721	0.237691	0.187223	0.131709	0.061177	0.086657	0.02548	0	33.831	0	35.842	0.481032	0.46453	0.06525	0.004363	-95.2394	29.7632
0.000225334	0.0632252	3153	3152	48	201	4511	4511	TR	48201451100	0	27	3989	225.62	2	0.210483	0.148289	0.226779	0.257197	0.121401	0.157251	0.03585	34.702	55.406	67.517	77.594	0.144613	0.338668	0.336953	0.180337	-95.5811	29.7567
0.000315642	0.0896279	3154	3153	48	201	3101	3101	TR	48201310100	0	38	5872	215.713	5	0.358041	0.228291	0.185956	0.140153	0.063141	0.08756	0.024418	10.17	24.181	41.069	20.981	0.358481	0.354788	0.18966	0.089686	-95.3432	29.7544
0.000252521	0.0712919	3155	3154	48	201	4508	4508	TR	48201450800	0	26	8153	106.3	3	0.323696	0.233615	0.245558	0.127731	0.053597	0.0694	0.015803	36.832	35.568	58.406	55.418	0.115595	0.392933	0.390496	0.121231	-95.5666	29.7557
0.000112435	0.048045	3156	3155	48	201	4101	4101	TR	48201410100	0	24	3793	210.915	5	0.327822	0.243741	0.206897	0.114785	0.069438	0.106755	0.037317	19.479	27.948	39.585	48.061	0.179693	0.406136	0.284514	0.139518	-95.3805	29.7575
0.000376941	0.085642	3157	3156	48	201	4310	4310	TR	48201431000	0	34	5239	216.326	1	0.208549	0.124838	0.218102	0.232513	0.155764	0.215997	0.060233	49.77	70.953	79.682	77.917	0.02377	0.214137	0.503336	0.248749	-95.5496	29.7479
0.00635979	0.44873	3158	3157	48	201	3426	3426	TR	48201342600	0	6	1415	141.343	1	0.251135	0.208775	0.172466	0.213313	0.110439	0.154312	0.043873	46.672	60.895	201.505	48.611	0.241558	0.501299	0.174026	0.145455	-95.0649	29.7152
0.000200978	0.0681657	3159	3158	48	201	4315	4315	TR	48201431500	0	40	7176	185.805	1	0.195119	0.137406	0.273328	0.227346	0.124461	0.166802	0.042341	51.827	52.564	53.02	73.198	0.016442	0.204281	0.508919	0.248953	-95.4874	29.7544
0.000451873	0.156834	3160	3159	48	201	2122	2122	TR	48201212200	0	10	629	529.942	0	0	0.25	0.375	0.25	0.125	0.125	0	0	0	0	0	0	0	0	0	-95.2868	29.7452
0.000122892	0.0452075	3161	3160	48	201	4102	4102	TR	48201410200	0	5	4202	39.6637	3	0.240604	0.237794	0.308395	0.153495	0.04777	0.059712	0.011942	2.521	44.918	15.483	49.837	0.068378	0.3	0.456757	0.188649	-95.392	29.7574
0.000325074	0.108586	3162	3161	48	201	4112	4112	TR	48201411200	0	12	1803	221.852	1	0.208068	0.13942	0.147912	0.28167	0.169144	0.22293	0.053786	0	31.917	31.485	181.267	0.035037	0.175761	0.313613	0.459506	-95.4311	29.7531
0.000159012	0.0589368	3163	3162	48	201	4512	4512	TR	48201451200	0	18	2675	224.299	1	0.210601	0.13127	0.189256	0.28175	0.151192	0.187122	0.03593	70.104	142.426	100.957	100.44	0.016956	0.300975	0.4078	0.269182	-95.5964	29.7558
9.80884e-05	0.042348	3164	3163	48	201	4103	4103	TR	48201410300	0	7	2621	89.0245	2	0.189712	0.224691	0.295473	0.20535	0.067901	0.084774	0.016872	71.756	59.924	29.763	58.98	0.125314	0.226445	0.397927	0.242776	-95.4036	29.7569
0.000122204	0.0519799	3167	3166	48	201	4113	4113	TR	48201411300	0	16	3383	157.651	3	0.208116	0.234713	0.30436	0.151357	0.073211	0.101453	0.028242	18.921	57.555	31.233	55.779	0.029968	0.198138	0.559209	0.215886	-95.4523	29.749
0.00160756	0.196482	3168	3167	48	201	2337	2337	TR	48201233700	0	65	10855	199.601	4	0.350057	0.238482	0.187408	0.131251	0.062633	0.092802	0.030169	23.318	32.69	40.908	34.544	0.510595	0.450771	0.055499	0.009947	-95.2349	29.7405
0.000158816	0.0559864	3169	3168	48	201	3104	3104	TR	48201310400	0	15	4071	122.82	5	0.349971	0.241535	0.195855	0.132954	0.061004	0.079685	0.018681	46.797	26.996	0	22.208	0.567866	0.392677	0.054609	0	-95.3295	29.751
0.00012704	0.048981	3170	3169	48	201	4111	4111	TR	48201411100	0	30	3450	289.855	2	0.214228	0.147939	0.227567	0.238884	0.126516	0.171382	0.044867	74.843	50.808	70.1	114.367	0.043052	0.20056	0.373819	0.389219	-95.414	29.7504
0.000431905	0.0845931	3171	3170	48	201	4549	4549	TR	48201454900	0	12	10451	38.2738	1	0.336615	0.187647	0.251406	0.18038	0.036334	0.043952	0.007618	95.233	69.654	72.101	97.006	0.072026	0.329614	0.464643	0.136998	-95.738	29.7491
0.000244957	0.0748042	3172	3171	48	201	4318	4318	TR	48201431800	0	54	6656	270.433	2	0.203974	0.181115	0.277299	0.178653	0.098294	0.158959	0.060665	34.99	49.594	55.486	70.921	0.051724	0.334786	0.334975	0.295377	-95.4661	29.7462
9.97061e-05	0.0484913	3173	3172	48	201	4550	4550	TR	48201455000	0	10	2838	117.454	1	0.309141	0.201977	0.228536	0.208771	0.040766	0.051575	0.010809	0	66.943	128.265	91.057	0.106446	0.289178	0.504435	0.106446	-95.7575	29.7537
0.00030104	0.082246	3174	3173	48	201	2541	2541	TR	48201254100	0	40	5141	259.353	3	0.33925	0.221882	0.19189	0.145983	0.068707	0.100995	0.032288	21.41	36.976	48.396	27.507	0.313785	0.60617	0.104225	0.003613	-94.9556	29.7464
0.000294038	0.072157	3175	3174	48	201	3105	3105	TR	48201310500	0	18	4849	123.737	5	0.33118	0.235896	0.209733	0.141688	0.060939	0.081503	0.020564	14.717	22.705	0	11.981	0.545123	0.41648	0.056334	0.011211	-95.3165	29.7474
0.000344814	0.0746048	3176	3175	48	201	4514	4514	TR	48201451400	0	64	11366	187.694	3	0.277254	0.218167	0.288616	0.148199	0.051718	0.067764	0.016046	34.976	33.819	51.42	40.935	0.088801	0.501632	0.330782	0.111424	-95.6158	29.7456
0.000229409	0.0704172	3177	3176	48	201	3110	3110	TR	48201311000	0	40	7101	187.767	5	0.355065	0.242774	0.188924	0.125889	0.064385	0.087348	0.022963	39.47	24.181	0	18.44	0.588365	0.3993	0.073454	0.01123	-95.2981	29.7453
0.000281171	0.0673073	3178	3177	48	201	4513	4513	TR	48201451300	0	40	6881	193.77	2	0.252864	0.17546	0.234294	0.220757	0.091288	0.116626	0.025338	39.461	48.201	66.563	72.03	0.053536	0.372248	0.429286	0.167445	-95.5978	29.7445
9.44156e-05	0.0482027	3180	3179	48	201	4106	4106	TR	48201410600	0	7	3168	73.6532	2	0.20709	0.254948	0.322009	0.162777	0.043131	0.053176	0.010044	62.268	63.667	58.562	53.978	0.018401	0.141176	0.535143	0.318552	-95.3777	29.7465
0.000148275	0.0512059	3181	3180	48	201	4104	4104	TR	48201410400	0	37	6357	194.012	3	0.211174	0.189705	0.305461	0.20339	0.070559	0.09027	0.019711	24.85	32.977	50.701	53.806	0.122079	0.268508	0.398595	0.225854	-95.403	29.7475
0.000177107	0.064636	3182	3181	48	201	4312	4312	TR	48201431200	0	58	8642	223.714	3	0.239258	0.234261	0.282941	0.146039	0.071235	0.097502	0.026267	40.063	32.411	53.801	49.317	0.059685	0.361987	0.423423	0.168669	-95.509	29.7427
0.000101947	0.05346	3183	3182	48	201	4105	4105	TR	48201410500	0	7	4209	55.4368	4	0.203801	0.188012	0.328655	0.20848	0.057895	0.071053	0.013158	26.236	24.539	70.599	47.527	0.066435	0.2875	0.423611	0.230324	-95.3887	29.7491
0.000169114	0.0603342	3184	3183	48	201	4311	4311	TR	48201431100	0	68	6633	341.726	2	0.181724	0.174173	0.265035	0.187972	0.123666	0.191096	0.06743	32.403	50.551	66.005	51.58	0.032797	0.431655	0.473339	0.143885	-95.5321	29.7428
0.00017601	0.0574747	3185	3184	48	201	3102	3102	TR	48201310200	0	4	1482	89.9685	5	0.330959	0.24274	0.184658	0.134247	0.076164	0.107397	0.031233	11.589	19.372	6.297	44.857	0.315294	0.367843	0.191373	0.134118	-95.3512	29.7434
0.000285184	0.0658057	3186	3185	48	201	2543	2543	TR	48201254300	0	22	4917	149.142	4	0.34508	0.221315	0.186076	0.13193	0.069403	0.115599	0.046197	35.215	34.877	0	33.952	0.360469	0.588533	0.08394	0.020906	-94.9733	29.7424
0.000188237	0.0559836	3187	3186	48	201	4313	4313	TR	48201431300	0	26	8437	102.722	3	0.242626	0.201419	0.273137	0.168093	0.083315	0.114726	0.031412	39.694	39.471	38.165	54.857	0.090238	0.370655	0.372393	0.202491	-95.4933	29.7437
9.92361e-05	0.0413428	3188	3187	48	201	4314	4314	TR	48201431400	0	23	5543	138.313	2	0.209782	0.18382	0.321048	0.189847	0.075336	0.095503	0.020167	41.453	58.026	92.798	55.632	0.040923	0.313616	0.50465	0.15346	-95.4814	29.7441
0.000256262	0.0745904	3189	3188	48	201	3111	3111	TR	48201311100	0	36	5869	204.464	5	0.353965	0.233198	0.194853	0.130666	0.064395	0.087319	0.022924	79.302	24.226	0	19.483	0.593692	0.309813	0.043458	0.017757	-95.2854	29.7332
0.00017087	0.0584901	3190	3189	48	201	3125	3125	TR	48201312500	0	14	4237	110.141	5	0.266887	0.212021	0.280121	0.177006	0.054591	0.063965	0.009374	18.514	20.128	75.921	61.959	0.149698	0.301006	0.352113	0.214889	-95.3728	29.7401
0.000618351	0.170491	3192	3191	48	201	2545	2545	TR	48201254500	0	10	2345	142.146	5	0.357362	0.235429	0.177531	0.134586	0.066334	0.095092	0.028758	19.588	26.482	0	22.024	0.559162	0.361055	0.108857	0.017579	-95.0108	29.7359
0.000183967	0.054679	3194	3193	48	201	4510	4510	TR	48201451000	0	28	10081	92.5834	4	0.314744	0.235691	0.259172	0.135995	0.045005	0.054398	0.009392	35.595	29.681	52.616	48.626	0.163639	0.488225	0.288656	0.112367	-95.5803	29.7424
0.000157896	0.051538	3195	3194	48	201	4509	4509	TR	48201450900	0	14	2434	191.728	2	0.237615	0.143577	0.244332	0.209908	0.122586	0.164568	0.041982	34.057	71.577	64.029	80.702	0.037945	0.378528	0.417862	0.180009	-95.5651	29.7423
0.000159939	0.0697433	3196	3195	48	201	4114	4114	TR	48201411400	0	19	2775	228.228	1	0.221817	0.144226	0.15518	0.254222	0.146508	0.224555	0.078047	0	91.677	0	140.12	0.04878	0.158972	0.336237	0.42378	-95.4332	29.7447
0.00166291	0.162507	3198	3197	48	201	3225	3225	TR	48201322500	0	6	646	309.598	5	0.229167	0.25	0.229167	0.125	0.104167	0.166667	0.0625	0	34.647	0	0	0	1	0	0	-95.1764	29.7282
0.00018765	0.0662844	3199	3198	48	201	4107	4107	TR	48201410700	0	29	6293	153.61	3	0.200738	0.226053	0.304414	0.191706	0.060679	0.077089	0.01641	53.165	32.41	22.675	42.237	0.040385	0.391608	0.358916	0.214161	-95.3899	29.7394
0.000210767	0.0595693	3200	3199	48	201	3103	3103	TR	48201310300	0	25	4774	174.557	5	0.332583	0.243046	0.211523	0.139603	0.055099	0.073245	0.018146	40.037	35.723	68.367	39.483	0.431396	0.388428	0.174316	0.051758	-95.3361	29.7365
0.000126594	0.0455034	3201	3200	48	201	3123	3123	TR	48201312300	0	31	1938	533.196	5	0.284898	0.202177	0.201633	0.162993	0.103673	0.148299	0.044626	13.441	28.284	21.409	10.197	0.379251	0.521037	0.078963	0.014986	-95.3603	29.7375
0.000165298	0.063811	3203	3202	48	201	3109	3109	TR	48201310900	0	38	5770	219.526	5	0.364111	0.245171	0.196452	0.119791	0.05698	0.074475	0.017495	25.915	24.853	31.064	36.261	0.580752	0.396075	0.033578	0.009931	-95.3014	29.7359
9.40538e-05	0.0392104	3204	3203	48	201	4108	4108	TR	48201410800	0	11	3818	96.0363	4	0.238114	0.227127	0.308829	0.157012	0.051538	0.068917	0.017379	27.046	27.954	96.816	46.928	0.204559	0.29775	0.34247	0.177726	-95.4051	29.7386
0.000134625	0.0618884	3205	3204	48	201	4110	4110	TR	48201411000	0	21	4162	168.188	3	0.183525	0.178982	0.301333	0.195033	0.097214	0.141127	0.043913	52.347	45.805	88.814	44.989	0.010147	0.199549	0.445697	0.305524	-95.4175	29.7376
0.000323181	0.0821746	3207	3206	48	201	4115	4115	TR	48201411500	0	29	9140	105.762	2	0.216976	0.218258	0.303369	0.167308	0.070188	0.094089	0.023901	24.613	54.293	45.412	62.255	0.015371	0.223831	0.451728	0.309578	-95.4346	29.7352
0.00012567	0.0454831	3208	3207	48	201	4116	4116	TR	48201411600	0	12	2307	173.385	1	0.200659	0.146833	0.24643	0.24167	0.115342	0.164409	0.049066	51.717	61.938	82.555	94.845	0	0.204061	0.430411	0.322932	-95.4538	29.7355
0.000248171	0.0727689	3209	3208	48	201	2540	2540	TR	48201254000	0	20	3580	186.22	3	0.319943	0.219799	0.201148	0.137446	0.07891	0.121664	0.042755	18.495	33.516	0	44.998	0.211092	0.642734	0.129407	0.05288	-94.9427	29.7351
0.000124598	0.0564104	3210	3209	48	201	4319	4319	TR	48201431900	0	45	3786	396.197	4	0.197281	0.217855	0.291697	0.167524	0.068699	0.125643	0.056943	71.9	23.066	70.369	69.805	0.078784	0.263958	0.424628	0.210298	-95.4643	29.7348
0.00016929	0.0555018	3211	3210	48	201	3106	3106	TR	48201310600	0	18	6025	99.5851	5	0.347053	0.244688	0.207003	0.134304	0.050114	0.066952	0.016838	18.844	28.169	28.446	36.486	0.447672	0.461641	0.077605	0.009534	-95.3249	29.7325
9.99012e-05	0.0414015	3213	3212	48	201	3122	3122	TR	48201312200	0	31	2058	502.106	5	0.317581	0.21811	0.182089	0.153338	0.088566	0.128883	0.040317	12.857	24.804	0	0	0.394456	0.5629	0.023454	0.008529	-95.3497	29.7321
0.000204351	0.0774114	3214	3213	48	201	4320	4320	TR	48201432000	0	22	8190	89.5401	4	0.243561	0.285842	0.298347	0.117612	0.042876	0.054637	0.011761	35.247	28.646	49.249	45.829	0.134974	0.517884	0.264139	0.107001	-95.4846	29.7348
0.000154109	0.0543358	3215	3214	48	201	4321	4321	TR	48201432100	0	36	5054	237.436	4	0.2586	0.27499	0.286119	0.118171	0.0431	0.062121	0.019021	34.228	30.006	37.268	44.468	0.173006	0.430568	0.318286	0.082951	-95.5111	29.7337
0.000166801	0.0559572	3216	3215	48	201	4322	4322	TR	48201432200	0	24	4043	197.873	4	0.246277	0.21974	0.281214	0.160557	0.067774	0.092211	0.024437	29.265	33.492	50.447	54.969	0.222307	0.412348	0.28252	0.083079	-95.5301	29.733
0.000156568	0.0542316	3217	3216	48	201	4323	4323	TR	48201432300	0	8	6521	40.8935	4	0.279676	0.268345	0.308813	0.108273	0.029137	0.034892	0.005755	34.218	28.075	47.188	38.861	0.161551	0.502903	0.363957	0.036085	-95.5483	29.7329
0.000181766	0.0649192	3218	3217	48	201	3108	3108	TR	48201310800	0	7	2490	93.7082	5	0.385199	0.247523	0.211048	0.105419	0.039427	0.050812	0.011385	9.392	23.877	33.201	35.443	0.434292	0.370123	0.077515	0.037988	-95.3107	29.7301
0.000280168	0.103965	3219	3218	48	201	2544	2544	TR	48201254400	0	15	3253	153.704	4	0.369415	0.243298	0.189074	0.123477	0.053209	0.074736	0.021527	21.138	37.734	37.277	28.848	0.487236	0.473918	0.065483	0.006104	-94.9758	29.7264
0.000282704	0.068105	3220	3219	48	201	4522	4522	TR	48201452200	0	21	8170	85.6793	4	0.266566	0.235828	0.316956	0.132401	0.038927	0.048249	0.009322	40.308	33.888	40.678	38.249	0.105849	0.522354	0.305884	0.091005	-95.5646	29.7272
0.000431006	0.0829924	3221	3220	48	201	4521	4521	TR	48201452100	0	61	8823	230.458	2	0.265655	0.270751	0.322047	0.102253	0.028196	0.039293	0.011097	37.661	38.562	54.154	44.637	0.066574	0.429323	0.372968	0.162254	-95.5824	29.7264
9.96453e-05	0.0542999	3222	3221	48	201	3124	3124	TR	48201312400	0	24	2164	369.686	5	0.276256	0.187595	0.189878	0.174658	0.113394	0.171613	0.058219	13.831	19.309	16.372	0	0.394453	0.559322	0.051875	0.01284	-95.3608	29.7297
0.000192081	0.0679457	3223	3222	48	201	4520	4520	TR	48201452000	0	23	7136	107.436	3	0.292104	0.227886	0.25937	0.156922	0.051224	0.063718	0.012494	36.049	35.546	57.081	51.655	0.083224	0.489049	0.326763	0.123741	-95.6071	29.7328
0.000293655	0.0969937	3224	3223	48	201	3224	3224	TR	48201322400	0	18	3857	155.561	4	0.363653	0.248747	0.200483	0.126044	0.046594	0.061073	0.014479	16.902	33.222	90.878	26.304	0.552341	0.470741	0.021131	0	-95.2061	29.7147
0.000119007	0.0448294	3225	3224	48	201	2542	2542	TR	48201254200	0	10	3048	109.361	3	0.369191	0.234319	0.192395	0.125447	0.054599	0.078648	0.024049	38.576	35.56	51.635	40.185	0.405837	0.519824	0.126101	0	-94.9643	29.729
0.000167635	0.0631408	3226	3225	48	201	4517	4517	TR	48201451700	0	6	3407	58.7027	3	0.277615	0.196781	0.253109	0.1891	0.067666	0.083394	0.015728	62.72	38.452	58.548	46.224	0.115902	0.471915	0.35087	0.065665	-95.6315	29.7324
0.000634313	0.119215	3227	3226	48	201	4543	4543	TR	48201454300	0	70	16977	137.441	2	0.299791	0.215202	0.241074	0.168271	0.058508	0.075662	0.017155	45.271	44.811	44.965	53.694	0.207688	0.537901	0.228754	0.063468	-95.6593	29.7187
0.000200894	0.0698488	3228	3227	48	201	3126	3126	TR	48201312600	0	34	5906	191.895	4	0.255898	0.198225	0.233716	0.170397	0.091551	0.141762	0.050212	27.349	27.017	98.087	68.513	0.115835	0.279436	0.289229	0.304753	-95.3807	29.7254
7.63066e-05	0.0561141	3229	3228	48	201	4109	4109	TR	48201410900	0	9	2684	111.773	4	0.232174	0.222157	0.312021	0.165292	0.055687	0.068356	0.012669	30.54	24.748	34.184	38.147	0.081562	0.348373	0.307592	0.265076	-95.3995	29.7328
0.000733922	0.145079	3232	3231	48	201	2546	2546	TR	48201254600	0	23	4059	188.881	4	0.355716	0.236779	0.188501	0.134079	0.061883	0.084924	0.023041	28.229	33.074	0	32.911	0.369646	0.536931	0.136931	0.017538	-95.0016	29.7187
7.81981e-05	0.0369943	3233	3232	48	201	3127	3127	TR	48201312700	0	30	1955	511.509	4	0.260344	0.192934	0.212459	0.182706	0.095769	0.151557	0.055788	23.235	23.149	0	127.21	0.206711	0.516779	0.086577	0.195302	-95.3681	29.7267
0.00211924	0.32473	3234	3233	48	201	2547	2547	TR	48201254700	0	10	2029	164.285	2	0.311489	0.216508	0.209042	0.146412	0.073414	0.116549	0.043136	26.847	48.895	60.811	50.76	0.174908	0.588067	0.225582	0.058439	-94.9622	29.704
0.000164316	0.0662231	3235	3234	48	201	4119	4119	TR	48201411900	0	22	3681	199.221	2	0.202663	0.222518	0.273123	0.188862	0.087893	0.112833	0.024939	21.795	27.903	39.526	67.909	0.035404	0.152042	0.43093	0.379235	-95.3976	29.7276
0.000167482	0.0929298	3236	3235	48	201	3120	3120	TR	48201312000	0	28	4089	228.255	4	0.237494	0.278929	0.199596	0.127337	0.104093	0.156645	0.052552	28.981	18.976	14.276	19.978	0.04277	0.661976	0.152594	0.131898	-95.3442	29.7172
0.000213002	0.0800356	3237	3236	48	201	4327	4327	TR	48201432700	0	21	10046	69.6795	5	0.299414	0.293802	0.275126	0.099581	0.026214	0.032077	0.005863	32.855	26.898	36.627	43.34	0.488463	0.256712	0.142069	0.056596	-95.4863	29.7282
0.000145451	0.0552272	3238	3237	48	201	4326	4326	TR	48201432600	0	11	1888	194.209	2	0.254784	0.191908	0.245489	0.165664	0.097321	0.142154	0.044833	27.349	38.56	16.687	73.154	0.120572	0.520199	0.254195	0.126787	-95.5104	29.726
0.000372674	0.0810116	3239	3238	48	201	4519	4519	TR	48201451900	0	28	9868	94.5818	3	0.291915	0.215719	0.263269	0.165843	0.051912	0.063254	0.011342	33.71	41.145	63.527	63.436	0.126972	0.472756	0.301898	0.124137	-95.605	29.7221
0.000193625	0.0907877	3240	3239	48	201	4118	4118	TR	48201411800	0	44	4835	303.344	2	0.221741	0.176171	0.302189	0.172098	0.073829	0.1278	0.053971	48.669	43.738	33.654	55.696	0.024005	0.205234	0.447232	0.344074	-95.4302	29.7271
0.000108039	0.0429278	3241	3240	48	201	4117	4117	TR	48201411700	0	5	2774	60.0817	2	0.227074	0.253857	0.360408	0.123144	0.029985	0.035517	0.005531	46.429	75.173	59.065	57.892	0.04419	0.19581	0.500952	0.273143	-95.4541	29.7255
0.000286614	0.0746708	3244	3243	48	201	3112	3112	TR	48201311200	0	22	4908	149.416	5	0.353626	0.241517	0.186294	0.130739	0.064039	0.087824	0.023786	5.406	29.865	0	17.51	0.537649	0.415671	0.045846	0.016393	-95.2991	29.7193
0.000439387	0.0870137	3245	3244	48	201	4518	4518	TR	48201451800	0	16	4748	112.328	2	0.291417	0.190817	0.246193	0.188509	0.067605	0.083064	0.015459	47.448	55.695	57.607	64.2	0.141307	0.49096	0.337413	0.034771	-95.6311	29.7204
0.000195578	0.0718021	3246	3245	48	201	4211	4211	TR	48201421100	0	13	9264	46.7761	5	0.323383	0.27516	0.272963	0.099641	0.02516	0.028854	0.003694	28.701	27.504	6.124	34.16	0.400765	0.395413	0.1	0.039755	-95.4741	29.7219
0.000160474	0.0547649	3247	3246	48	201	4325	4325	TR	48201432500	0	13	5529	78.3746	5	0.318386	0.232514	0.25883	0.132618	0.045533	0.057652	0.012119	30.841	27.123	44.178	42.962	0.342081	0.483974	0.195876	0.057357	-95.53	29.7246
0.0001642	0.0526304	3249	3248	48	201	4324	4324	TR	48201432400	0	8	5548	48.0654	5	0.286363	0.237942	0.293929	0.134481	0.038585	0.047286	0.008701	28.016	27.557	42.774	38.957	0.13596	0.605529	0.212709	0.084588	-95.5488	29.7238
0.000193272	0.0723049	3250	3249	48	201	3119	3119	TR	48201311900	0	6	2448	81.6993	5	0.356855	0.241481	0.199088	0.132815	0.052589	0.069761	0.017172	2.184	34.562	28.713	30.595	0.445714	0.447429	0.156	0.007429	-95.3257	29.7169
0.000183317	0.061491	3251	3250	48	201	3107	3107	TR	48201310700	0	16	4167	127.99	5	0.337264	0.251179	0.220013	0.128538	0.045485	0.063005	0.01752	87.067	27.856	56.242	51.7	0.494558	0.387045	0.085214	0.065569	-95.3161	29.7209
0.000128194	0.0450948	3253	3252	48	201	3121	3121	TR	48201312100	0	0	2725	0	0	0.316456	0.559264	0.121596	0.002685	0	0	0	0	0	0	0	0	0.801105	0.060773	0.138122	-95.3446	29.7223
0.000250331	0.0668908	3254	3253	48	201	3114	3114	TR	48201311400	0	10	1503	221.779	5	0.358454	0.238332	0.182479	0.131982	0.064652	0.088753	0.024101	28.283	26.159	0	24.783	0.542094	0.421629	0.061602	0	-95.2749	29.7191
8.41866e-05	0.0390156	3255	3254	48	201	3128	3128	TR	48201312800	0	24	2332	343.053	5	0.382539	0.334151	0.144811	0.079944	0.039271	0.058555	0.019285	6.564	10.709	11.334	6.895	0.179137	0.722271	0.099912	0.028169	-95.358	29.7219
0.000290806	0.0736328	3256	3255	48	201	3203	3203	TR	48201320300	0	9	689	435.414	4	0.375836	0.246896	0.17383	0.124164	0.057784	0.079274	0.02149	43.755	29.089	0	29.51	0.641434	0.354582	0.078685	0	-95.2574	29.7176
0.000107665	0.0422796	3257	3256	48	201	3130	3130	TR	48201313000	0	19	2349	269.618	5	0.280233	0.213628	0.219767	0.158993	0.086863	0.127379	0.040516	27.383	34.017	13.853	38.197	0.228082	0.441661	0.268952	0.112063	-95.3731	29.7189
0.000176022	0.0715094	3258	3257	48	201	3223	3223	TR	48201322300	0	3	1023	97.7517	4	0.382429	0.236003	0.200689	0.132644	0.037037	0.048234	0.011197	91.787	28.347	0	13.889	0.604775	0.411141	0.03183	0	-95.2182	29.717
0.000101445	0.0445459	3259	3258	48	201	4212	4212	TR	48201421200	0	4	8585	15.531	5	0.356176	0.267972	0.259622	0.094827	0.018812	0.021403	0.002591	25.068	21.24	34.252	33.834	0.501081	0.340058	0.104467	0.026117	-95.4904	29.7201
0.000184692	0.0740272	3260	3259	48	201	4210	4210	TR	48201421000	0	9	2497	120.144	1	0.252642	0.149335	0.235595	0.230822	0.094102	0.131606	0.037504	85.833	79.87	100.25	83.295	0.018363	0.247114	0.460126	0.273347	-95.4652	29.7134
0.000140399	0.0566813	3261	3260	48	201	4120	4120	TR	48201412000	0	9	2892	103.734	2	0.233279	0.151713	0.229608	0.245106	0.110522	0.140294	0.029772	0	17.092	87.213	110.332	0.006241	0.173717	0.400832	0.418516	-95.4107	29.7215
0.000221844	0.0615251	3262	3261	48	201	4123	4123	TR	48201412300	0	17	6527	86.8189	1	0.263948	0.140859	0.212673	0.258704	0.095266	0.123816	0.028551	91.787	120.662	158.101	131.244	0.029868	0.15111	0.38593	0.437218	-95.4242	29.7159
0.000156586	0.075656	3263	3262	48	201	4124	4124	TR	48201412400	0	9	4541	66.0647	1	0.27677	0.148735	0.197036	0.265014	0.088934	0.112446	0.023511	0	85.441	80.818	152.545	0.023818	0.157059	0.395236	0.446669	-95.4353	29.7161
0.000390202	0.0979027	3264	3263	48	201	3204	3204	TR	48201320400	0	1	941	35.4233	0	0	0	0	0	0	0	0	0	0	0	0	0	0	0	0	-95.2369	29.7143
0.000113279	0.0512453	3265	3264	48	201	4126	4126	TR	48201412600	0	9	3737	80.2783	1	0.287509	0.147941	0.22575	0.247034	0.067341	0.091766	0.024424	81.222	102.663	157.552	123.555	0.022015	0.169403	0.379104	0.422388	-95.4445	29.7148
0.000367014	0.0932678	3266	3265	48	201	3131	3131	TR	48201313100	0	44	3356	437.028	3	0.167705	0.191663	0.250599	0.18735	0.111164	0.202683	0.091519	46.756	44.611	16.47	84.368	0.04462	0.173084	0.320259	0.443325	-95.39	29.711
0.000320622	0.0845884	3267	3266	48	201	4328	4328	TR	48201432800	0	74	10374	237.774	5	0.318716	0.242255	0.247984	0.113099	0.045339	0.077946	0.032607	28.545	26.868	15.87	28.811	0.406139	0.364957	0.127463	0.059879	-95.511	29.7145
0.000185708	0.057956	3268	3267	48	201	4127	4127	TR	48201412700	0	38	3262	388.31	2	0.236214	0.138546	0.209054	0.235391	0.110562	0.180796	0.070233	0	41.008	115.524	91.063	0.071204	0.278914	0.357592	0.308812	-95.4534	29.7135
0.000112373	0.046222	3269	3268	48	201	4121	4121	TR	48201412100	0	0	2328	0	4	0.291642	0.597715	0.10463	0.005412	0.000601	0.000601	0	0	0	0	91.876	0	0.935957	0.046031	0.018012	-95.403	29.7171
0.000285249	0.0685295	3270	3269	48	201	4329	4329	TR	48201432900	0	26	7952	108.987	5	0.336963	0.245882	0.249302	0.11488	0.039852	0.052973	0.013121	26.267	26.54	32.414	46.225	0.411996	0.374528	0.154404	0.04759	-95.5299	29.7131
0.000127109	0.0461835	3271	3270	48	201	3129	3129	TR	48201312900	0	50	3941	422.905	5	0.286959	0.209081	0.191658	0.159451	0.096621	0.152851	0.05623	24.872	46.971	11.906	21.217	0.119877	0.633898	0.155008	0.13282	-95.3626	29.7147
0.000244089	0.0638986	3272	3271	48	201	4330	4330	TR	48201433000	0	42	15034	93.1223	5	0.337077	0.24599	0.257167	0.109137	0.035541	0.050629	0.015088	27.646	23.02	28.063	28.493	0.473527	0.347782	0.107942	0.030481	-95.548	29.712
0.000138299	0.0572948	3274	3273	48	201	3113	3113	TR	48201311300	0	29	5237	184.584	3	0.347183	0.234516	0.189542	0.145969	0.061469	0.082789	0.02132	33.048	34.09	16.056	26.645	0.629072	0.347338	0.066277	0.001797	-95.2945	29.7098
0.000195335	0.0560594	3275	3274	48	201	4523	4523	TR	48201452300	0	6	2323	86.0956	3	0.293449	0.22384	0.206551	0.181529	0.075068	0.094631	0.019563	43.991	36.537	56.673	59.905	0.30715	0.483067	0.182502	0.07667	-95.5641	29.7109
0.000205167	0.0579134	3276	3275	48	201	4524	4524	TR	48201452400	0	17	8192	69.1732	4	0.310095	0.220418	0.217832	0.165494	0.067853	0.086161	0.018308	37.586	31.518	29.266	50.509	0.275934	0.534144	0.183145	0.049348	-95.5797	29.7101
0.00013817	0.0536535	3277	3276	48	201	4213	4213	TR	48201421300	0	12	6635	60.2864	5	0.330227	0.224993	0.249931	0.134009	0.045629	0.060839	0.01521	38.887	25.657	31.243	26.074	0.363023	0.428372	0.186279	0.05907	-95.5014	29.7093
0.000216448	0.078435	3278	3277	48	201	3115	3115	TR	48201311500	0	18	7611	78.8333	5	0.36103	0.253209	0.192196	0.128701	0.049974	0.064864	0.01489	20.372	29.25	12.96	15.53	0.531923	0.473816	0.063666	0.002152	-95.282	29.7083
0.000141873	0.0550086	3279	3278	48	201	4215	4215	TR	48201421500	0	20	6484	102.817	5	0.319922	0.265906	0.255325	0.114715	0.035779	0.044132	0.008353	23.175	21.627	33.946	27.021	0.311437	0.380788	0.2619	0.069782	-95.4779	29.7117
0.000101205	0.0424845	3280	3279	48	201	4214	4214	TR	48201421400	0	16	11418	46.7099	5	0.376314	0.259975	0.242685	0.092274	0.023813	0.028752	0.00494	29.275	21.203	22.064	43.018	0.587131	0.291643	0.03483	0.016171	-95.4895	29.7113
0.000293342	0.075459	3281	3280	48	201	4525	4525	TR	48201452500	0	32	7794	136.857	5	0.337296	0.242773	0.211963	0.138931	0.053728	0.069038	0.01531	24.227	30.354	31.671	31.137	0.371763	0.534043	0.112782	0.018797	-95.6012	29.7091
0.000220614	0.0652427	3283	3282	48	201	4122	4122	TR	48201412200	0	13	5337	81.1942	2	0.253514	0.17438	0.257305	0.204391	0.079924	0.110409	0.030485	79.124	40.436	92.722	94.478	0.029033	0.15979	0.396202	0.427199	-95.411	29.707
5.58453e-05	0.043442	3284	3283	48	201	4125	4125	TR	48201412500	0	7	1712	136.293	2	0.279591	0.164427	0.194498	0.230326	0.082534	0.131158	0.048624	123.617	36.416	107.193	81.319	0.062271	0.210623	0.320513	0.406593	-95.4363	29.7092
0.000214841	0.0627927	3285	3284	48	201	3133	3133	TR	48201313300	0	43	2654	540.065	4	0.306735	0.218155	0.178136	0.153978	0.104441	0.142997	0.038555	24.837	37.361	0	179.154	0.186231	0.485389	0.230312	0.098068	-95.336	29.7046
0.000238706	0.0780938	3286	3285	48	201	3118	3118	TR	48201311800	0	10	4542	73.3891	5	0.371745	0.260526	0.206371	0.109972	0.038643	0.051385	0.012742	29.239	27.998	0	28.505	0.582945	0.353318	0.086729	0.003492	-95.321	29.7058
0.000299008	0.0927787	3287	3286	48	201	3132	3132	TR	48201313200	0	49	3798	430.051	3	0.253553	0.189312	0.204662	0.177374	0.123081	0.175099	0.052018	44.89	16.903	17.001	144.03	0.095159	0.492374	0.221154	0.223143	-95.3604	29.7068
0.000237584	0.0747135	3288	3287	48	201	4526	4526	TR	48201452600	0	19	7130	88.8266	5	0.359324	0.249449	0.216812	0.123413	0.042187	0.051002	0.008815	26.662	23.326	50.257	47.231	0.254081	0.530721	0.206886	0.042149	-95.6285	29.7083
0.000288089	0.0780323	3289	3288	48	201	3228	3228	TR	48201322800	0	31	6414	161.106	3	0.35442	0.22554	0.202227	0.131762	0.064309	0.086051	0.021742	0	36.447	20.15	36.063	0.509346	0.508411	0.049533	0.004206	-95.1807	29.7059
0.00019099	0.0637279	3290	3289	48	201	3227	3227	TR	48201322700	0	28	7400	126.126	3	0.355726	0.237926	0.197428	0.130798	0.058147	0.078123	0.019975	59.935	35.43	75.686	44.192	0.35422	0.554479	0.092162	0.003015	-95.1666	29.7014
0.000158359	0.0630641	3291	3290	48	201	3229	3229	TR	48201322900	0	29	4186	230.928	3	0.376029	0.229009	0.206124	0.122983	0.048568	0.065854	0.017287	49.485	27.615	26.687	28.244	0.454769	0.501052	0.071879	0.008065	-95.1943	29.7034
0.000233169	0.0711217	3292	3291	48	201	3226	3226	TR	48201322600	0	21	5329	131.357	2	0.320063	0.222222	0.208502	0.160144	0.069951	0.089069	0.019118	29.66	44.991	0	42.351	0.247908	0.609571	0.182531	0.002877	-95.1578	29.6992
0.000332031	0.0899566	3293	3292	48	201	3424	3424	TR	48201342400	0	9	3104	96.6495	3	0.328638	0.230047	0.219092	0.148279	0.058685	0.073944	0.015258	35.571	34.461	21.409	46.401	0.312149	0.492002	0.173368	0.022914	-95.1484	29.6943
0.000609895	0.105753	3294	3293	48	201	3425	3425	TR	48201342500	0	58	6260	308.839	1	0.258146	0.205592	0.214	0.207904	0.086189	0.114358	0.028169	39.103	88.241	52.055	63.95	0.172518	0.6477	0.196731	0.048224	-95.1333	29.6966
0.000322015	0.0836765	3295	3294	48	201	3427	3427	TR	48201342700	0	41	5070	269.56	2	0.267619	0.206667	0.187381	0.202857	0.102619	0.135476	0.032857	39.103	50.996	0	61.929	0.093411	0.601612	0.266889	0.066722	-95.1182	29.6949
8.35534e-05	0.0392867	3296	3295	48	201	3222	3222	TR	48201322200	0	8	1688	157.978	3	0.346893	0.252542	0.200565	0.124294	0.057062	0.075706	0.018644	0	32.401	0	31.92	0.36451	0.54132	0.11467	0	-95.2124	29.7046
0.000167698	0.0563065	3297	3296	48	201	4541	4541	TR	48201454100	0	9	3480	86.2069	2	0.287187	0.218138	0.201649	0.208863	0.070766	0.084164	0.013397	56.263	89.653	64.651	72.783	0.200728	0.469276	0.299954	0.066909	-95.6538	29.7053
7.69361e-05	0.0460256	3298	3297	48	201	3220	3220	TR	48201322000	0	8	4258	62.6272	5	0.398587	0.275191	0.208015	0.08952	0.023497	0.028687	0.00519	11.851	25.984	22.87	24.453	0.455295	0.462884	0.04355	0	-95.2177	29.7009
0.000231441	0.0788057	3299	3298	48	201	3219	3219	TR	48201321900	0	32	5855	182.18	3	0.365234	0.230837	0.194949	0.132329	0.053463	0.07665	0.023187	0	36.653	52.37	39.431	0.510461	0.456813	0.032725	0.001609	-95.2247	29.6958
0.000680839	0.105643	3300	3299	48	201	3428	3428	TR	48201342800	0	30	8825	113.314	1	0.283956	0.209223	0.216192	0.20952	0.064205	0.081109	0.016904	0	73.677	201.505	86.768	0.112169	0.551138	0.33128	0.035088	-95.101	29.693
0.000375002	0.0963331	3302	3301	48	201	3202	3202	TR	48201320200	0	23	6645	115.375	5	0.365102	0.243635	0.205676	0.118781	0.050105	0.066807	0.016702	18.921	29.182	16.519	33.09	0.375047	0.479331	0.096017	0.035889	-95.2693	29.6955
0.00010781	0.057261	3303	3302	48	201	4542	4542	TR	48201454200	0	17	3966	142.881	1	0.308542	0.217443	0.221625	0.182198	0.058244	0.070191	0.011947	55.375	40.526	72.415	60.537	0.328089	0.559862	0.100153	0.029547	-95.6694	29.7054
0.000246093	0.0870062	3306	3305	48	201	3117	3117	TR	48201311700	0	20	5590	119.261	5	0.372669	0.252345	0.205211	0.114071	0.041112	0.055704	0.014592	31.201	28.577	26.167	53.97	0.506856	0.423027	0.077361	0.029754	-95.3075	29.7
0.000545791	0.114035	3307	3306	48	201	3205	3205	TR	48201320500	0	25	4618	180.453	2	0.369588	0.22862	0.203668	0.127319	0.050331	0.070804	0.020473	0	38.977	26.447	34.77	0.407186	0.529341	0.085928	0.007186	-95.2451	29.6988
9.8835e-05	0.0502897	3308	3307	48	201	4132	4132	TR	48201413200	0	36	5512	217.707	3	0.234192	0.219235	0.30992	0.129307	0.064938	0.107346	0.042408	54.43	48.625	45.759	50.607	0.005706	0.210917	0.431153	0.36706	-95.4219	29.701
0.000135479	0.0569962	3309	3308	48	201	4131	4131	TR	48201413100	0	14	3087	151.172	1	0.256518	0.141061	0.221601	0.237896	0.092179	0.142924	0.050745	91.787	171.096	23.253	106.419	0.024627	0.148163	0.356076	0.446104	-95.4322	29.6987
0.000309464	0.0825525	3310	3309	48	201	3140	3140	TR	48201314000	0	38	10295	123.037	3	0.263989	0.276491	0.323837	0.09353	0.028626	0.042153	0.013527	36.2	32.964	31.505	34.312	0.016029	0.297889	0.389188	0.298387	-95.3955	29.6924
0.000194285	0.056618	3311	3310	48	201	4128	4128	TR	48201412800	0	21	4930	141.988	1	0.284675	0.161056	0.227848	0.21923	0.077565	0.107191	0.029626	0	76.904	36.476	82.993	0.032787	0.236534	0.37178	0.359192	-95.4532	29.6979
0.000152451	0.0571328	3312	3311	48	201	4130	4130	TR	48201413000	0	16	3460	154.143	3	0.272295	0.168494	0.251096	0.194079	0.07383	0.114035	0.040205	43.43	33.36	48.345	62.881	0.05391	0.307517	0.320425	0.340926	-95.4423	29.6974
0.000271462	0.0718164	3313	3312	48	201	3139	3139	TR	48201313900	0	6	4491	44.5335	3	0.28221	0.232486	0.30895	0.127072	0.041326	0.049282	0.007956	53.492	36.588	52.302	45.822	0.02835	0.240297	0.401282	0.330071	-95.3838	29.6921
0.000324174	0.0918821	3314	3313	48	201	4209	4209	TR	48201420900	0	34	6231	181.886	1	0.269162	0.163993	0.189483	0.248307	0.089483	0.129055	0.039572	64.331	112.572	81.9	111.508	0.026611	0.217946	0.35342	0.408401	-95.4701	29.6971
0.000142245	0.0639541	3315	3314	48	201	4216	4216	TR	48201421600	0	12	7014	57.0288	5	0.365335	0.253738	0.237612	0.108501	0.0283	0.034814	0.006514	18.977	18.665	55.829	55.087	0.481382	0.320323	0.074697	0.071332	-95.4847	29.7014
0.000299573	0.0720916	3316	3315	48	201	4227	4227	TR	48201422700	0	51	8422	201.852	3	0.314413	0.209403	0.215943	0.153011	0.075642	0.107231	0.031589	35.63	32.84	49.061	45.528	0.398677	0.502798	0.109886	0.044769	-95.504	29.6981
0.000245234	0.0620431	3317	3316	48	201	4333	4333	TR	48201433300	0	37	5196	237.362	2	0.243894	0.173031	0.198486	0.184555	0.140007	0.200034	0.060028	54.296	44.411	49.62	53.775	0.227824	0.460252	0.210373	0.115366	-95.5297	29.6984
0.000215944	0.0584452	3318	3317	48	201	4332	4332	TR	48201433200	0	46	9446	162.326	4	0.298916	0.208273	0.217962	0.152532	0.091686	0.122317	0.030631	27.89	26.874	36.691	49.157	0.293672	0.381092	0.222497	0.099954	-95.5453	29.6977
4.41272e-05	0.0285027	3319	3318	48	201	3116	3116	TR	48201311600	0	6	4103	48.7448	5	0.400028	0.280598	0.21912	0.07868	0.017625	0.021574	0.003948	26.219	22.356	13.853	40.657	0.556393	0.408852	0.04459	0.012131	-95.2864	29.7011
5.71713e-05	0.0397863	3320	3319	48	201	4331	4331	TR	48201433100	0	8	3748	71.1491	5	0.383286	0.258963	0.228527	0.098788	0.024503	0.030436	0.005932	22.036	25.338	27.329	17.316	0.36949	0.539443	0.046404	0.023782	-95.5547	29.6974
0.000216401	0.0588377	3321	3320	48	201	4531	4531	TR	48201453100	0	14	3266	142.886	5	0.337083	0.240208	0.22875	0.130625	0.049792	0.063333	0.013542	25.852	27.407	16.536	31.022	0.351754	0.464035	0.139035	0.039035	-95.5639	29.6968
0.000434727	0.0882582	3322	3321	48	201	4527	4527	TR	48201452700	0	16	9901	53.8666	3	0.294821	0.221964	0.232321	0.170893	0.061964	0.08	0.018036	40.676	33.274	49.297	39.942	0.246593	0.538199	0.191714	0.058465	-95.6291	29.6966
0.000191845	0.0665108	3323	3322	48	201	4540	4540	TR	48201454000	0	20	5041	132.249	2	0.292291	0.210208	0.211786	0.199158	0.070508	0.086556	0.016048	65.514	65.833	80.653	72.291	0.100577	0.52082	0.325432	0.070468	-95.6509	29.696
0.000257485	0.0646676	3324	3323	48	201	4530	4530	TR	48201453000	0	40	7857	169.7	3	0.327875	0.232824	0.206599	0.146885	0.067717	0.085816	0.018099	42.69	43.224	33.337	49.252	0.435101	0.449205	0.098197	0.032494	-95.5793	29.6961
0.00012492	0.0465241	3325	3324	48	201	4529	4529	TR	48201452900	0	10	4040	82.5083	4	0.314987	0.233221	0.210255	0.155415	0.067907	0.086122	0.018214	28.714	32.761	28.468	62.173	0.380355	0.473703	0.116336	0.029258	-95.5918	29.6963
0.000276918	0.0671016	3326	3325	48	201	4528	4528	TR	48201452800	0	42	11491	121.834	4	0.324717	0.227957	0.21875	0.154745	0.059756	0.073831	0.014076	36.168	31.866	37.653	51.153	0.290379	0.550838	0.165736	0.033395	-95.6053	29.6962
0.000217143	0.0675675	3327	3326	48	201	3136	3136	TR	48201313600	0	47	4831	324.294	4	0.305679	0.214815	0.182716	0.147407	0.10963	0.149383	0.039753	17.718	19.673	0	7.034	0.479723	0.462119	0.107199	0.020748	-95.3575	29.6916
0.000105072	0.0423106	3328	3327	48	201	3141	3141	TR	48201314100	0	5	1896	87.9044	2	0.288499	0.271345	0.3154	0.093177	0.024172	0.031579	0.007407	35.689	55.208	43.154	49.965	0.039539	0.156919	0.442751	0.365321	-95.4068	29.6957
0.00148324	0.163482	3329	3328	48	201	3433	3433	TR	48201343300	0	40	9206	144.833	1	0.30436	0.214487	0.23038	0.181857	0.057384	0.068917	0.011533	67	52.016	34.003	65.5	0.191956	0.624448	0.158833	0.040536	-95.0653	29.6802
0.000115795	0.0491834	3330	3329	48	201	3137	3137	TR	48201313700	0	27	2457	366.3	4	0.250238	0.193221	0.187203	0.168831	0.146341	0.200507	0.054165	26.736	18.506	0	6.562	0.279031	0.623555	0.141442	0.022565	-95.3663	29.6976
9.31e-05	0.0454068	3331	3330	48	201	3201	3201	TR	48201320100	0	12	2876	139.082	5	0.372486	0.259815	0.210661	0.110756	0.037344	0.046282	0.008937	30.849	29.941	66.15	35.673	0.518232	0.427985	0.072926	0.018232	-95.2815	29.6948
0.000170535	0.0685126	3332	3331	48	201	3134	3134	TR	48201313400	0	39	2935	442.93	4	0.283388	0.205212	0.191775	0.171824	0.109121	0.147801	0.038681	22.749	15.929	0	50.799	0.259323	0.570081	0.131162	0.033862	-95.3381	29.6942
0.000206345	0.060011	3334	3333	48	201	4228	4228	TR	48201422800	0	41	4916	278.004	5	0.322424	0.253292	0.197134	0.115608	0.06158	0.111541	0.049961	21.612	31.009	45.927	47.175	0.41653	0.417514	0.151197	0.047229	-95.5179	29.69
0.000168337	0.0611169	3337	3336	48	201	4217	4217	TR	48201421700	0	17	4560	124.269	4	0.26809	0.188679	0.202156	0.194277	0.103463	0.146797	0.043334	31.312	25.345	70.595	65.036	0.208955	0.31479	0.245047	0.177205	-95.4881	29.6863
0.000130985	0.0513876	3338	3337	48	201	3230	3230	TR	48201323000	0	34	6318	179.382	5	0.405624	0.255946	0.200221	0.087836	0.034234	0.050374	0.01614	29.583	28.281	35.538	16.998	0.594543	0.382226	0.035927	0.016478	-95.1919	29.6947
0.000186711	0.0766877	3339	3338	48	201	3231	3231	TR	48201323100	0	16	3333	160.016	5	0.395232	0.25404	0.197881	0.095099	0.039205	0.057748	0.018543	23.454	24.834	0	21.306	0.481358	0.451243	0.052581	0.032505	-95.1696	29.6884
0.000304883	0.0813828	3340	3339	48	201	4133	4133	TR	48201413300	0	40	6893	193.433	2	0.253163	0.181301	0.256579	0.188512	0.078568	0.120445	0.041878	33.966	30.731	43.162	72.489	0.074734	0.319714	0.384669	0.264711	-95.428	29.6876
0.00020888	0.0609268	3341	3340	48	201	3138	3138	TR	48201313800	0	38	4774	265.326	5	0.363167	0.230821	0.17048	0.122925	0.069314	0.112607	0.043293	17.666	34.146	2.517	15.924	0.297538	0.614911	0.094391	0.031122	-95.3725	29.6878
0.000201237	0.0766087	3342	3341	48	201	3221	3221	TR	48201322100	0	15	4101	121.921	4	0.352593	0.223982	0.210059	0.136095	0.055517	0.077271	0.021754	0	31.185	201.505	32.787	0.41568	0.54267	0.080441	0	-95.2103	29.6896
0.000176729	0.0579092	3344	3343	48	201	3329	3329	TR	48201332900	0	25	5049	165.049	5	0.364534	0.239305	0.201645	0.119744	0.05064	0.074771	0.024132	19.606	30.312	2.157	29.472	0.573013	0.393725	0.042227	0.00118	-95.2905	29.6905
0.000178579	0.063381	3345	3344	48	201	3328	3328	TR	48201332800	0	21	4617	151.614	5	0.37591	0.259418	0.203704	0.112536	0.037195	0.048433	0.011238	15.07	25.139	58.39	35.343	0.534242	0.381779	0.045553	0	-95.3073	29.6916
0.00015876	0.0527633	3346	3345	48	201	3135	3135	TR	48201313500	0	37	2501	493.136	4	0.306147	0.202491	0.178787	0.158698	0.115307	0.153877	0.03857	24.869	11.378	0	19.591	0.256934	0.612768	0.099424	0.036107	-95.3477	29.6887
0.000124485	0.0487545	3347	3346	48	201	3218	3218	TR	48201321800	0	16	4108	129.828	3	0.368007	0.234859	0.195562	0.126214	0.054785	0.075358	0.020573	42.572	37.859	0	38.423	0.471293	0.488905	0.081014	0	-95.2387	29.6877
0.000217823	0.0618433	3348	3347	48	201	4226	4226	TR	48201422600	0	82	6380	428.422	4	0.312897	0.209542	0.214869	0.152992	0.072076	0.109701	0.037625	33.984	33.052	42.724	44.79	0.224051	0.511502	0.222742	0.071255	-95.5001	29.6844
0.000134263	0.0529833	3351	3350	48	201	3143	3143	TR	48201314300	0	18	3962	151.439	5	0.296794	0.243687	0.259319	0.148297	0.043086	0.051904	0.008818	29.213	18.016	50.376	30.722	0.132394	0.698131	0.155685	0.070794	-95.4177	29.6837
0.000240779	0.0796588	3352	3351	48	201	3327	3327	TR	48201332700	0	12	2728	146.628	4	0.346444	0.237041	0.194321	0.136494	0.063037	0.085699	0.022662	34.711	31.075	21.535	21.611	0.601251	0.322751	0.068783	0.016835	-95.3139	29.685
0.000267811	0.0683332	3353	3352	48	201	3322	3322	TR	48201332200	0	42	4985	280.843	4	0.32831	0.231324	0.179705	0.144117	0.088971	0.116544	0.027573	28.969	34.061	0	32.302	0.455781	0.498934	0.053543	0.013319	-95.3299	29.6805
0.000116101	0.043375	3354	3353	48	201	3142	3142	TR	48201314200	0	0	1189	0	0	0	0	0	0	0	0	0	0	0	0	0	0	0	0	0	-95.4081	29.6848
0.000281132	0.0784979	3355	3354	48	201	3206	3206	TR	48201320600	0	30	7179	139.295	4	0.372291	0.250061	0.206558	0.118984	0.038471	0.052106	0.013635	33.158	31.237	44.258	26.513	0.500188	0.434872	0.063438	0.006381	-95.2604	29.6811
0.000155653	0.0583115	3356	3355	48	201	4229	4229	TR	48201422900	0	21	5027	139.248	5	0.312753	0.213512	0.235332	0.141264	0.066753	0.097139	0.030386	30.621	21.178	23.364	33.295	0.375243	0.421975	0.160223	0.036161	-95.5304	29.6822
0.000195228	0.0599453	3357	3356	48	201	3232	3232	TR	48201323200	0	29	5612	172.25	3	0.332574	0.222627	0.192103	0.139256	0.07836	0.11344	0.03508	38.309	35.424	51.459	42.656	0.408559	0.476909	0.145012	0.017241	-95.1828	29.6867
0.000150705	0.0533403	3358	3357	48	201	4334	4334	TR	48201433400	0	7	4406	52.9581	4	0.326682	0.235267	0.248724	0.125986	0.05058	0.063341	0.012761	22.705	24.271	25.109	60.764	0.345116	0.479113	0.15617	0.017352	-95.5415	29.6862
0.000113792	0.0453673	3359	3358	48	201	4218	4218	TR	48201421800	0	43	5005	286.38	4	0.2488	0.1974	0.2308	0.1782	0.0924	0.1448	0.0524	24.344	27.831	39.233	45.343	0.090931	0.465841	0.308736	0.172102	-95.4802	29.684
0.00019172	0.0623362	3360	3359	48	201	4129	4129	TR	48201412900	0	57	3897	487.555	3	0.211745	0.175195	0.2154	0.19347	0.119639	0.204191	0.084552	50.481	26.435	61.446	40.926	0.063893	0.292007	0.398314	0.248505	-95.449	29.6848
0.00012051	0.0503954	3361	3360	48	201	3233	3233	TR	48201323300	0	21	3510	199.43	5	0.359604	0.24031	0.195521	0.121447	0.056417	0.083118	0.026701	3.616	28.978	0	26.486	0.565375	0.415791	0.079319	0.002173	-95.2011	29.687
0.000253021	0.08371	3363	3362	48	201	3216	3216	TR	48201321600	0	44	6683	219.462	3	0.329823	0.213659	0.189564	0.139939	0.084889	0.127015	0.042125	25.788	45.418	178.695	47.718	0.340149	0.547112	0.134844	0.030671	-95.2191	29.6774
0.000187264	0.0669949	3364	3363	48	201	4335	4335	TR	48201433500	0	18	13265	45.2318	5	0.377271	0.261743	0.239123	0.095976	0.021828	0.025887	0.004059	23.251	21.703	26.779	25.691	0.548633	0.299154	0.075343	0.010268	-95.5514	29.681
0.000305501	0.0789286	3365	3364	48	201	4539	4539	TR	48201453900	0	23	10138	75.6231	2	0.319301	0.219913	0.222009	0.167686	0.057991	0.071092	0.0131	47.898	38.78	58.294	51.911	0.243161	0.491589	0.247749	0.034494	-95.6266	29.6833
0.00017307	0.0538915	3366	3365	48	201	4532	4532	TR	48201453200	0	20	7947	83.8891	5	0.362385	0.237877	0.235256	0.116645	0.03945	0.047837	0.008388	26.741	29.312	23.026	34.129	0.357349	0.545004	0.091247	0.016102	-95.5641	29.6821
0.000187593	0.055997	3367	3366	48	201	4208	4208	TR	48201420800	0	21	2512	278.662	1	0.220651	0.164091	0.169352	0.234134	0.136139	0.211772	0.075633	0	69.799	87.976	104.088	0.060107	0.26951	0.39554	0.273388	-95.4681	29.6844
0.000216481	0.0671291	3368	3367	48	201	4537	4537	TR	48201453700	0	26	8194	105.768	3	0.320801	0.224796	0.220656	0.156428	0.05908	0.077319	0.018239	40.69	36.256	45.184	49.868	0.259208	0.607785	0.139815	0.045383	-95.6052	29.6829
0.000348055	0.078561	3369	3368	48	201	4536	4536	TR	48201453600	0	31	9798	105.464	4	0.33716	0.228938	0.217373	0.143424	0.058332	0.073105	0.014773	28.144	34.666	41.825	47.442	0.312952	0.492836	0.193361	0.024117	-95.5828	29.6818
0.000175027	0.0596156	3370	3369	48	201	4230	4230	TR	48201423000	0	8	4695	56.798	5	0.327572	0.243957	0.240725	0.127459	0.04525	0.060287	0.015037	24.506	25.627	19.009	29.765	0.371396	0.532265	0.069794	0.034783	-95.5177	29.6779
0.000676745	0.113178	3371	3370	48	201	3434	3434	TR	48201343400	0	16	1896	281.294	3	0.302153	0.216036	0.193022	0.173719	0.086117	0.115071	0.028953	23.369	38.264	0	43.164	0.333933	0.572457	0.088659	0.024302	-95.0293	29.6673
0.000313629	0.0984611	3372	3371	48	201	3207	3207	TR	48201320700	0	28	3887	240.117	5	0.337719	0.224781	0.196089	0.12299	0.069627	0.118421	0.048794	36.766	29.602	77.518	28.399	0.332467	0.551836	0.102697	0.040299	-95.2507	29.6705
0.000146756	0.0614149	3374	3373	48	201	3330	3330	TR	48201333000	0	14	3315	140.774	3	0.342629	0.225465	0.208387	0.142672	0.056853	0.080847	0.023995	20.851	38.204	58.247	33.732	0.421657	0.458983	0.107465	0.029943	-95.2848	29.6814
9.39776e-05	0.0480782	3375	3374	48	201	3321	3321	TR	48201332100	0	26	3019	287.071	5	0.332127	0.224347	0.187904	0.143448	0.084259	0.112174	0.027914	20.037	24.445	61.71	18.312	0.470046	0.477215	0.058372	0.026114	-95.3443	29.6803
0.00018445	0.0654403	3376	3375	48	201	3234	3234	TR	48201323400	0	33	7431	148.029	4	0.350693	0.232222	0.19933	0.132937	0.060606	0.084818	0.024212	71.045	31.179	36.905	38.334	0.392654	0.469611	0.124399	0.009401	-95.1995	29.6766
0.000228586	0.0658073	3377	3376	48	201	4203	4203	TR	48201420300	0	22	3394	216.068	1	0.232416	0.1614	0.230037	0.20999	0.105335	0.166157	0.060822	42.479	66.487	57.036	66.89	0.058609	0.317643	0.411783	0.203766	-95.4541	29.6717
0.000200083	0.0614942	3379	3378	48	201	3217	3217	TR	48201321700	0	31	3141	328.982	2	0.303057	0.201269	0.203287	0.149654	0.092849	0.142734	0.049885	52.852	49.721	0	41.914	0.261915	0.55574	0.163282	0.03564	-95.2352	29.6775
0.000345527	0.0751285	3380	3379	48	201	3238	3238	TR	48201323800	0	65	8732	248.129	2	0.302677	0.213958	0.193906	0.157276	0.096897	0.132183	0.035286	11.008	41.958	56.392	43.789	0.29115	0.577104	0.159739	0.02179	-95.1826	29.6735
0.000259714	0.0651692	3381	3380	48	201	3239	3239	TR	48201323900	0	43	3875	369.892	5	0.348872	0.235188	0.195489	0.126316	0.063158	0.094135	0.030977	16.714	24.409	80.222	34.66	0.40455	0.589206	0.078947	0	-95.1642	29.6734
0.000264595	0.0702938	3382	3381	48	201	3423	3423	TR	48201342300	0	28	6442	144.883	3	0.313433	0.236318	0.218595	0.156405	0.059391	0.075249	0.015858	85.367	39.687	42.662	44.262	0.249082	0.666667	0.111683	0.019838	-95.1311	29.6736
0.000209126	0.0667125	3384	3383	48	201	4207	4207	TR	48201420700	0	31	3139	329.192	1	0.229615	0.151923	0.170385	0.232308	0.138077	0.215769	0.077692	91.787	93.835	89.891	111.932	0.011111	0.283333	0.344444	0.357143	-95.4691	29.6722
0.000302057	0.0807353	3385	3384	48	201	3326	3326	TR	48201332600	0	63	6605	317.941	4	0.32106	0.219489	0.181876	0.161562	0.083796	0.116013	0.032217	34.799	35.543	18.916	26.145	0.39639	0.467914	0.075535	0.037879	-95.3069	29.675
0.000265485	0.0710001	3386	3385	48	201	3422	3422	TR	48201342200	0	42	4217	331.99	4	0.345163	0.255387	0.208492	0.12294	0.051965	0.068019	0.016054	16.819	24.465	17.379	34.233	0.364583	0.580492	0.117424	0.005997	-95.1465	29.6718
0.00030578	0.0778404	3388	3387	48	201	3311	3311	TR	48201331100	0	39	3843	338.277	4	0.280638	0.203031	0.181604	0.171936	0.105304	0.162791	0.057486	18.46	11.228	0	13.889	0.287956	0.628057	0.108906	0.008306	-95.369	29.6748
0.00092923	0.163059	3390	3389	48	201	3310	3310	TR	48201331000	0	7	2364	98.7028	0	0	0	1	0	0	0	0	0	0	0	0	0.154185	0.647577	0.215859	0.136564	-95.3962	29.6506
0.000206765	0.0604688	3391	3390	48	201	3320	3320	TR	48201332000	0	54	5602	321.314	5	0.342387	0.222168	0.169915	0.134348	0.097686	0.131181	0.033496	16.607	24.485	10.232	59.334	0.367401	0.5597	0.08186	0.014047	-95.3466	29.6724
0.000111944	0.0519862	3392	3391	48	201	3331	3331	TR	48201333100	0	31	3663	282.1	4	0.286475	0.21196	0.205072	0.159361	0.08923	0.137132	0.047902	27.837	40.183	24.35	41.394	0.370773	0.454509	0.123591	0.028583	-95.2783	29.6756
0.00191008	0.180923	3393	3392	48	201	3301	3301	TR	48201330100	0	62	15846	130.422	3	0.32285	0.233231	0.191831	0.159059	0.075564	0.093028	0.017465	42.414	40.128	60.867	33.894	0.280259	0.516202	0.166754	0.065949	-95.4227	29.6532
0.000549872	0.102411	3395	3394	48	201	3429	3429	TR	48201342900	0	32	5437	196.187	1	0.272011	0.208217	0.204819	0.218103	0.077232	0.096849	0.019617	103.197	43.512	21.409	67.597	0.107304	0.703307	0.172496	0.054009	-95.105	29.6716
0.000173964	0.0735297	3396	3395	48	201	4538	4538	TR	48201453800	0	19	3342	189.507	2	0.29507	0.221365	0.19746	0.197958	0.073954	0.088147	0.014193	57.024	55.045	38.858	62.476	0.271643	0.447512	0.154056	0.108384	-95.6088	29.6714
0.00015659	0.0641903	3398	3397	48	201	4202	4202	TR	48201420200	0	17	2547	222.484	3	0.301225	0.208744	0.225078	0.165025	0.065578	0.099928	0.03435	56.089	30.624	61.377	43.026	0.12147	0.470432	0.307405	0.130527	-95.4434	29.6678
0.000104028	0.0489658	3399	3398	48	201	4201	4201	TR	48201420100	0	8	3062	87.089	5	0.344662	0.249571	0.222794	0.13148	0.043254	0.051493	0.008239	19.893	28.908	37.278	20.728	0.323362	0.422127	0.198006	0.074549	-95.4356	29.6732
0.000175308	0.0536076	3400	3399	48	201	4225	4225	TR	48201422500	0	32	5647	188.891	5	0.343203	0.226477	0.215818	0.123964	0.066456	0.090538	0.024082	28.167	35.585	16.901	69.269	0.24442	0.439558	0.223646	0.100331	-95.5002	29.6721
0.000160388	0.055217	3401	3400	48	201	4219	4219	TR	48201421900	0	27	2690	334.572	1	0.240314	0.130074	0.184502	0.210793	0.151292	0.234317	0.083026	61.808	98.997	103.033	76.829	0.018993	0.325972	0.39576	0.282244	-95.4844	29.6716
0.000264143	0.0727999	3402	3401	48	201	4535	4535	TR	48201453500	0	35	9850	118.443	4	0.307692	0.224012	0.218988	0.170565	0.064536	0.078742	0.014207	36.455	34.516	47.06	49.63	0.27064	0.544323	0.187111	0.013829	-95.5934	29.6672
0.00015242	0.0704509	3403	3402	48	201	4231	4231	TR	48201423100	0	4	3161	42.1807	5	0.384253	0.260689	0.23187	0.09644	0.022415	0.026747	0.004332	26.567	19.843	55.917	23.78	0.529509	0.380585	0.091561	0.041919	-95.5435	29.6696
0.000339181	0.0773856	3404	3403	48	201	4233	4233	TR	48201423300	0	79	8816	298.699	4	0.27588	0.194501	0.214517	0.17034	0.097452	0.144763	0.047311	31.815	42.339	61.815	50.125	0.158087	0.452822	0.295173	0.109086	-95.518	29.6645
0.000125003	0.0525197	3405	3404	48	201	4336	4336	TR	48201433600	0	14	5281	88.3671	5	0.343434	0.244318	0.260732	0.11411	0.027304	0.037405	0.010101	27.517	24.048	23.361	34.552	0.347574	0.517089	0.109978	0.015436	-95.5537	29.6703
0.000314644	0.0800836	3406	3405	48	201	3332	3332	TR	48201333200	0	49	10662	153.192	5	0.361955	0.241279	0.208586	0.124276	0.047451	0.063903	0.016452	28.676	28.302	61.288	37.844	0.405776	0.43126	0.113696	0.033194	-95.2663	29.6631
0.000393007	0.0804471	3407	3406	48	201	4534	4534	TR	48201453400	0	48	14459	110.658	4	0.320911	0.225619	0.23767	0.146619	0.054452	0.069181	0.014729	37.273	37.01	32.378	46.196	0.332923	0.477862	0.167833	0.035667	-95.577	29.6634
0.000247854	0.0681241	3408	3407	48	201	3235	3235	TR	48201323500	0	23	5377	142.583	5	0.358368	0.253302	0.206387	0.11236	0.049083	0.069584	0.020501	26.804	26.187	67.484	29.819	0.523988	0.421807	0.078816	0.021184	-95.2018	29.6634
0.000179076	0.0616779	3409	3408	48	201	4533	4533	TR	48201453300	0	6	2965	67.4536	5	0.32037	0.244444	0.269907	0.123148	0.034722	0.04213	0.007407	28.201	37.671	23.771	35.692	0.26992	0.653884	0.103586	0.031873	-95.5643	29.6651
0.000317736	0.0793615	3411	3410	48	201	4232	4232	TR	48201423200	0	62	10213	202.356	4	0.338561	0.224463	0.226371	0.142976	0.051116	0.067629	0.016513	32.367	28.199	81.988	44.452	0.292565	0.491794	0.186528	0.048951	-95.5389	29.6624
0.000320714	0.0803851	3412	3411	48	201	3435	3435	TR	48201343500	0	31	1939	532.921	3	0.291823	0.210428	0.190548	0.176294	0.085896	0.130908	0.045011	43.472	28.905	61.71	42.874	0.282548	0.62406	0.107638	0.030471	-95.0135	29.6603
0.00019409	0.0721893	3413	3412	48	201	3325	3325	TR	48201332500	0	39	3257	399.14	2	0.289901	0.215355	0.179675	0.180312	0.10035	0.134756	0.034406	38.938	30.163	0	41.307	0.295764	0.582073	0.132753	0.02118	-95.3067	29.6653
0.000330854	0.0844935	3414	3413	48	201	3336	3336	TR	48201333600	0	19	3156	200.676	2	0.308044	0.205479	0.203372	0.170355	0.075518	0.11275	0.037232	75.795	39.002	0	45.342	0.197674	0.558605	0.227442	0.068372	-95.3002	29.6587
0.00018082	0.0545743	3415	3414	48	201	3335	3335	TR	48201333500	0	28	6433	145.085	5	0.363721	0.243061	0.210429	0.119498	0.044943	0.063291	0.018349	33.75	25.038	84.083	49.404	0.471324	0.408133	0.128467	0.025652	-95.2829	29.6651
0.000110296	0.0430395	3416	3415	48	201	3323	3323	TR	48201332300	0	28	2918	319.854	3	0.299433	0.209403	0.173058	0.167723	0.115038	0.150383	0.035345	29.95	28.774	8.815	39.983	0.41559	0.54797	0.064576	0.010148	-95.3235	29.6665
0.000322956	0.0885552	3417	3416	48	201	3324	3324	TR	48201332400	0	49	4271	382.424	3	0.265449	0.202247	0.172987	0.17603	0.141854	0.183287	0.041433	31.779	36.13	0	33.986	0.297465	0.652712	0.108491	0.022406	-95.3292	29.6584
0.000113296	0.0568315	3418	3417	48	201	4206	4206	TR	48201420600	0	20	2233	298.552	4	0.257519	0.179981	0.226034	0.1875	0.101504	0.148966	0.047462	46.763	40.904	43.135	51.319	0.078133	0.447489	0.30137	0.218163	-95.4702	29.6612
0.000372865	0.0876177	3420	3419	48	201	3214	3214	TR	48201321400	0	42	8623	162.356	3	0.351632	0.229731	0.20113	0.134587	0.062507	0.08292	0.020413	40.17	39.042	12.206	34.802	0.438089	0.502728	0.098694	0.01554	-95.2235	29.6612
0.00027345	0.0728378	3421	3420	48	201	3208	3208	TR	48201320800	0	20	5367	124.216	4	0.361442	0.235038	0.198491	0.130092	0.059011	0.074937	0.015926	25.228	32.936	63.149	40.529	0.570569	0.414986	0.07433	0.008727	-95.2411	29.6597
8.60101e-05	0.0449989	3422	3421	48	201	3215	3215	TR	48201321500	0	11	2985	122.836	5	0.396883	0.242206	0.195843	0.109512	0.043965	0.055556	0.011591	13.064	19.594	0	18.075	0.567677	0.358249	0.09697	0	-95.2119	29.665
0.000320694	0.0808598	3423	3422	48	201	3312	3312	TR	48201331200	0	44	3473	422.305	5	0.29418	0.198246	0.187616	0.15865	0.098326	0.161307	0.062982	20.39	31.497	2.517	16.414	0.325991	0.621696	0.095264	0.003855	-95.3703	29.6635
0.000155271	0.0555115	3424	3423	48	201	3319	3319	TR	48201331900	0	45	3364	445.898	4	0.267313	0.197784	0.182271	0.1759	0.120776	0.176731	0.055956	27.342	38.742	0	0	0.387189	0.614443	0.077927	0.017544	-95.3468	29.6627
0.000211991	0.0614365	3426	3425	48	201	4224	4224	TR	48201422400	0	45	9975	150.376	5	0.334027	0.228581	0.220257	0.127732	0.061828	0.089403	0.027575	30.704	29.83	32.096	51.979	0.33246	0.431047	0.149847	0.092326	-95.4998	29.6602
0.000132334	0.0472861	3427	3426	48	201	4220	4220	TR	48201422000	0	21	2539	275.699	1	0.233086	0.140741	0.209383	0.219259	0.129877	0.197531	0.067654	63.342	42.496	66.748	73.486	0.045088	0.306597	0.459421	0.252017	-95.4845	29.6622
0.000866204	0.162885	3428	3427	48	201	3240	3240	TR	48201324000	0	26	5561	155.847	1	0.278373	0.200924	0.214787	0.192976	0.087061	0.112939	0.025878	33.096	50.364	26.426	67.903	0.181091	0.574226	0.25479	0.037692	-95.172	29.6401
0.00039683	0.0891595	3429	3428	48	201	3421	3421	TR	48201342100	0	21	4384	159.672	1	0.311596	0.212833	0.22793	0.17425	0.058922	0.073391	0.014468	43.888	47.41	34.249	61.724	0.159373	0.530372	0.202809	0.101241	-95.142	29.6575
0.000294635	0.0735877	3430	3429	48	201	3237	3237	TR	48201323700	0	81	7369	366.4	3	0.26675	0.229424	0.205216	0.163205	0.086366	0.135405	0.04904	35.342	41.158	35.715	44.749	0.158011	0.608001	0.224812	0.053955	-95.1779	29.6543
0.000498575	0.108981	3431	3430	48	201	3236	3236	TR	48201323600	0	53	8378	210.87	2	0.292824	0.212675	0.213225	0.181606	0.076437	0.09967	0.023233	44.86	40.081	67.274	46.22	0.20367	0.600756	0.173983	0.043181	-95.1908	29.6467
0.000423051	0.0916947	3432	3431	48	201	3432	3432	TR	48201343200	0	20	4944	134.844	1	0.304106	0.208512	0.235672	0.18734	0.052609	0.064371	0.011762	68.334	68.709	103.033	79.079	0.038087	0.626143	0.296466	0.060329	-95.0554	29.658
0.000225303	0.0614813	3434	3433	48	201	4204	4204	TR	48201420400	0	26	3393	255.428	2	0.241987	0.15428	0.237055	0.203945	0.106023	0.162733	0.05671	42.991	35.725	66.825	53.777	0.129866	0.405299	0.33366	0.156035	-95.4562	29.6577
0.000189984	0.0556488	3435	3434	48	201	3431	3431	TR	48201343100	0	21	4629	151.221	1	0.282103	0.201953	0.209997	0.205401	0.078713	0.100546	0.021833	24.514	66.573	59.191	61.272	0.132738	0.64222	0.214166	0.020915	-95.0792	29.658
0.000526644	0.110829	3436	3435	48	201	3430	3430	TR	48201343000	0	31	7423	139.207	2	0.317892	0.224259	0.228679	0.152725	0.055819	0.076445	0.020625	75.401	50.905	40.158	51.93	0.169011	0.56645	0.244804	0.021415	-95.107	29.6577
0.000516872	0.133076	3438	3437	48	201	4401	4401	TR	48201440100	0	24	6751	118.501	4	0.307247	0.244597	0.228771	0.151604	0.055556	0.06778	0.012224	62.499	34.246	58.38	66.423	0.328043	0.408018	0.11422	0.168302	-95.5482	29.644
0.000221039	0.0646601	3440	3439	48	201	4205	4205	TR	48201420500	0	18	4041	148.478	5	0.375073	0.261273	0.212115	0.09909	0.034643	0.052448	0.017805	21.579	21.634	16.687	29.798	0.534707	0.325198	0.059271	0.007924	-95.473	29.65
0.000220645	0.0696024	3442	3441	48	201	4221	4221	TR	48201422100	0	29	5289	182.769	2	0.290419	0.194411	0.209581	0.168064	0.098204	0.137525	0.039321	42.248	47.507	38.805	51.525	0.222944	0.511039	0.187229	0.106926	-95.4871	29.6483
0.000210817	0.0631141	3444	3443	48	201	3318	3318	TR	48201331800	0	29	3682	262.538	4	0.27948	0.19723	0.185061	0.166597	0.117079	0.171632	0.054553	26.22	28.17	0	31.566	0.310289	0.600482	0.132235	0.008039	-95.3454	29.6529
0.000147628	0.0506661	3445	3444	48	201	3314	3314	TR	48201331400	0	18	2520	238.095	5	0.428872	0.253367	0.135522	0.090909	0.058923	0.09133	0.032407	7.652	39.056	32.24	0	0.379686	0.59032	0.082481	0.017042	-95.3626	29.6527
0.000408382	0.0856308	3446	3445	48	201	3313	3313	TR	48201331300	0	76	4647	545.155	3	0.251678	0.191065	0.173867	0.162542	0.145344	0.220847	0.075503	27.229	23.349	0	0	0.228051	0.623412	0.188294	0.013528	-95.379	29.6461
0.000566488	0.10225	3447	3446	48	201	3334	3334	TR	48201333400	0	1	325	102.564	3	0.282051	0.179487	0.282051	0.153846	0.102564	0.102564	0	0	0	0	17.677	0.487805	0.780488	0	0	-95.2765	29.6459
0.000834871	0.145502	3448	3447	48	201	3337	3337	TR	48201333700	0	17	3156	179.552	3	0.3282	0.215271	0.212384	0.159127	0.062881	0.085018	0.022137	31.764	32.416	58.142	25.904	0.358459	0.587102	0.105109	0.005863	-95.2936	29.6356
0.000112457	0.0462206	3449	3448	48	201	4235	4235	TR	48201423500	0	14	1927	242.173	1	0.226673	0.165933	0.181338	0.261004	0.134243	0.165053	0.03081	93.932	84.736	59.966	70.876	0.171765	0.511529	0.237647	0.086588	-95.5413	29.651
0.000352996	0.0790369	3450	3449	48	201	4234	4234	TR	48201423400	0	40	9351	142.587	3	0.313904	0.209533	0.224982	0.181619	0.056004	0.069961	0.013957	44.814	32.247	64.465	62.378	0.157086	0.543644	0.214568	0.118157	-95.5224	29.6495
0.000152069	0.0509372	3451	3450	48	201	4223	4223	TR	48201422300	0	38	9449	134.053	4	0.344542	0.230944	0.222956	0.145449	0.045065	0.056109	0.011044	31.63	37.908	65.901	47.197	0.23728	0.564859	0.188999	0.031322	-95.5014	29.6493
0.000616177	0.117216	3452	3451	48	201	3333	3333	TR	48201333300	0	31	9067	113.966	4	0.362821	0.244513	0.209716	0.127141	0.045102	0.055808	0.010707	27.398	33.994	35.943	35.483	0.407739	0.541025	0.07775	0.003941	-95.2524	29.6378
0.000506998	0.12162	3453	3452	48	201	3317	3317	TR	48201331700	0	44	3971	369.344	4	0.336424	0.209696	0.162356	0.134863	0.115829	0.156662	0.040833	25.144	17.105	0	39.141	0.289714	0.572266	0.141927	0.011068	-95.3325	29.6437
0.000271865	0.0783769	3454	3453	48	201	3212	3212	TR	48201321200	0	14	4284	108.932	4	0.374667	0.232317	0.20805	0.121634	0.048239	0.063332	0.015093	29.783	26.595	153.483	41.297	0.406809	0.506329	0.119598	0	-95.2017	29.6367
0.000416141	0.0857206	3455	3454	48	201	3302	3302	TR	48201330200	0	24	4243	188.546	3	0.300592	0.215466	0.188026	0.172747	0.094481	0.123168	0.028687	42.202	47.647	44.079	57.594	0.160216	0.568839	0.187653	0.066634	-95.4548	29.6393
0.000204915	0.0695128	3456	3455	48	201	3209	3209	TR	48201320900	0	39	7344	177.015	3	0.346922	0.243891	0.214168	0.124413	0.051927	0.070606	0.01868	25.744	38.367	40.333	36.506	0.369256	0.579443	0.074922	0.011626	-95.2368	29.6483
0.000147079	0.0558848	3457	3456	48	201	3213	3213	TR	48201321300	0	26	5546	156.269	5	0.358227	0.257755	0.215442	0.107384	0.045853	0.061194	0.015341	24.637	32.525	9.037	42.565	0.488553	0.386264	0.122747	0.0302	-95.2144	29.6465
0.000423994	0.0974902	3458	3457	48	201	3418	3418	TR	48201341800	0	10	1843	180.865	2	0.271502	0.191913	0.216945	0.202824	0.092426	0.116816	0.02439	37.883	36.621	2.517	60.008	0.27589	0.455502	0.194984	0.084951	-95.0256	29.6311
0.00309486	0.255432	3459	3458	48	201	3419	3419	TR	48201341900	0	9	1043	287.632	4	0.266667	0.2	0.275	0.15	0.083333	0.108333	0.025	0	35.907	0	38.51	0.571429	0.214286	0.214286	0	-95.0674	29.6317
0.000806679	0.13198	3460	3459	48	201	3420	3420	TR	48201342000	0	45	10247	146.384	1	0.297792	0.207058	0.232397	0.197357	0.053186	0.065396	0.012209	69.22	81.26	105.224	83.353	0.083858	0.590517	0.290209	0.068784	-95.1372	29.641
0.000865636	0.128234	3463	3462	48	201	3315	3315	TR	48201331500	0	95	7145	443.2	3	0.259315	0.187806	0.171999	0.167858	0.156191	0.213022	0.056831	35.445	43.46	0	31.055	0.275092	0.528388	0.175275	0.058791	-95.3689	29.6273
0.000364493	0.0801544	3465	3464	48	201	3210	3210	TR	48201321000	0	43	7508	190.907	4	0.342493	0.229069	0.212699	0.126871	0.064079	0.088868	0.02479	35.727	35.739	38.276	41.983	0.361193	0.567931	0.101252	0.012887	-95.2266	29.638
0.00135078	0.170877	3466	3465	48	201	3303	3303	TR	48201330300	0	57	16731	113.562	3	0.335006	0.232671	0.195723	0.154629	0.065168	0.08197	0.016801	51.272	32.387	19.992	33.275	0.391205	0.453462	0.147563	0.024991	-95.4833	29.6243
0.00029608	0.101984	3468	3467	48	201	3417	3417	TR	48201341700	0	19	2455	257.977	2	0.272987	0.183117	0.201818	0.203377	0.104156	0.138701	0.034545	23.487	34.442	0	56.367	0.112717	0.617534	0.162331	0.113198	-95.0113	29.6234
0.00031397	0.0816052	3469	3468	48	201	4236	4236	TR	48201423600	0	32	6974	152.949	2	0.300794	0.205159	0.215741	0.193122	0.068386	0.085185	0.016799	50.995	41.105	44.873	63.554	0.308426	0.435612	0.185413	0.095787	-95.5198	29.6368
0.00016821	0.0531544	3473	3472	48	201	4222	4222	TR	48201422200	0	21	4421	158.335	5	0.377316	0.233994	0.225382	0.123659	0.032174	0.039649	0.007475	25.405	27.734	0	39.249	0.301389	0.580556	0.124444	0.013611	-95.5015	29.6386
0.000845648	0.139918	3475	3474	48	201	3316	3316	TR	48201331600	0	68	8790	257.869	4	0.328296	0.23119	0.178778	0.169346	0.076956	0.09239	0.015434	29.127	27.22	0	26.94	0.271116	0.661344	0.065943	0.031934	-95.3317	29.6288
0.000529039	0.0994578	3476	3475	48	201	3211	3211	TR	48201321100	0	19	7397	85.6203	3	0.295708	0.235069	0.240548	0.144658	0.065936	0.084018	0.018082	38.162	33.296	23.057	38.947	0.298079	0.525775	0.200304	0.027012	-95.2088	29.6215
0.0034957	0.323676	3477	3476	48	201	3402	3402	TR	48201340200	0	37	10256	120.255	1	0.309767	0.16414	0.247303	0.205029	0.059038	0.073761	0.014723	97.421	88.126	71.432	102.539	0.048925	0.263711	0.434888	0.262624	-95.1346	29.6103
0.000966043	0.128433	3481	3480	48	201	3309	3309	TR	48201330900	0	32	7886	135.261	3	0.343166	0.229128	0.206479	0.147748	0.05715	0.073479	0.016329	39.911	29.152	23.53	29.655	0.268717	0.533148	0.170658	0.055458	-95.4024	29.6132
0.000254158	0.0801083	3485	3484	48	201	3305	3305	TR	48201330500	0	20	4121	161.773	3	0.331116	0.234442	0.186698	0.153207	0.075059	0.094537	0.019477	41.723	31.783	34.003	22.706	0.384539	0.482986	0.095474	0.011893	-95.4307	29.6237
0.000834339	0.130228	3487	3486	48	201	3339	3339	TR	48201333900	0	35	15923	73.2693	2	0.310038	0.233885	0.249696	0.139489	0.0537	0.066891	0.013191	43.177	48.94	91.8	48.033	0.233687	0.565052	0.183447	0.032526	-95.2496	29.6158
0.00040208	0.0797408	3490	3489	48	201	3304	3304	TR	48201330400	0	20	4663	142.969	4	0.332067	0.227889	0.183125	0.163863	0.073793	0.093055	0.019262	44.164	39.975	17.608	33.496	0.339185	0.594044	0.084639	0.003448	-95.4556	29.6167
0.000816326	0.128899	3491	3490	48	201	3338	3338	TR	48201333800	0	42	9343	149.845	3	0.340726	0.231403	0.204024	0.146811	0.059176	0.077036	0.017861	54.399	34.613	49.568	45.127	0.355576	0.507944	0.094568	0.030413	-95.284	29.6121
0.00293611	0.330402	3498	3497	48	201	3308	3308	TR	48201330800	0	20	8571	77.7817	2	0.333146	0.203029	0.226865	0.157319	0.062535	0.079641	0.017106	54.456	37.427	47.419	55.044	0.275281	0.505618	0.191236	0.052135	-95.3599	29.6008
0.000518443	0.0972511	3499	3498	48	201	3340	3340	TR	48201334000	0	56	11232	166.192	3	0.298916	0.224461	0.220847	0.150443	0.07982	0.105332	0.025512	39.487	44.37	38.032	46.068	0.296351	0.576206	0.147893	0.049147	-95.2257	29.6087
0.000345988	0.079746	3500	3499	48	201	3306	3306	TR	48201330600	0	34	6424	176.422	3	0.313938	0.233933	0.174954	0.174954	0.08384	0.102222	0.018381	32.843	36.654	39.041	32.621	0.324186	0.56154	0.12308	0.01925	-95.4331	29.613
0.00200792	0.225656	3503	3502	48	201	3416	3416	TR	48201341600	0	33	5464	201.318	1	0.261524	0.1871	0.234475	0.209347	0.083707	0.107554	0.023848	102	40.461	14.53	66.99	0.102101	0.562531	0.281143	0.059599	-95.0141	29.5923
0.000759638	0.13179	3507	3506	48	201	3401	3401	TR	48201340100	0	16	4618	115.49	2	0.29142	0.227457	0.277379	0.156006	0.040562	0.047738	0.007176	66.869	43.679	51.613	43.03	0.146333	0.629696	0.251878	0.017531	-95.1809	29.5934
0.00148521	0.201482	3508	3507	48	201	3414	3414	TR	48201341400	0	29	5151	187.666	1	0.240702	0.186123	0.189222	0.233815	0.117424	0.150138	0.032713	82.388	74.414	68.032	91.402	0.023687	0.415385	0.371673	0.21221	-95.0634	29.5889
0.000687846	0.110556	3516	3515	48	201	3403	3403	TR	48201340300	0	34	11081	102.277	1	0.2602	0.169919	0.186724	0.262907	0.102511	0.12025	0.017739	155.168	127.387	126.628	118.887	0.052632	0.292947	0.356316	0.306421	-95.1208	29.5943
0.000249964	0.0666197	3518	3517	48	201	3504	3504	TR	48201350400	0	24	6182	129.408	1	0.309216	0.219483	0.226758	0.164107	0.062449	0.080437	0.017987	59.783	56.895	44.296	61.815	0.242501	0.545685	0.193124	0.050761	-95.2102	29.5961
0.000584352	0.111109	3519	3518	48	201	3307	3307	TR	48201330700	0	22	7796	94.0653	3	0.368842	0.245053	0.191018	0.133474	0.051088	0.061614	0.010526	40.261	33.017	38.096	36.026	0.455995	0.454684	0.057655	0.015069	-95.4422	29.5982
0.00187746	0.289083	3527	3526	48	201	3501	3501	TR	48201350100	0	54	15731	114.424	1	0.233455	0.18569	0.173988	0.246115	0.119317	0.160752	0.041435	113.797	64.955	87.284	89.229	0.152338	0.479169	0.298738	0.094774	-95.236	29.5757
0.000325469	0.0823412	3530	3529	48	201	3502	3502	TR	48201350200	0	28	8405	111.045	1	0.295533	0.212746	0.203216	0.184395	0.082906	0.10411	0.021203	49.878	56.817	56.824	58.382	0.154978	0.608608	0.219384	0.043505	-95.2329	29.5951
0.000559538	0.103549	3537	3536	48	201	3505	3505	TR	48201350500	0	21	6848	102.22	3	0.327701	0.234774	0.210216	0.155206	0.055599	0.072102	0.016503	36.704	43.697	53.001	51.592	0.286945	0.557323	0.176938	0.017451	-95.1961	29.5825
0.00023677	0.0671999	3550	3549	48	201	3408	3408	TR	48201340800	0	15	5734	87.1992	1	0.309456	0.177256	0.245466	0.206	0.050759	0.061823	0.011064	92.994	78.844	65.369	95.085	0.070518	0.325191	0.454758	0.179694	-95.1444	29.5818
0.00020884	0.0584657	3551	3550	48	201	3503	3503	TR	48201350300	0	29	5904	163.731	2	0.254457	0.203295	0.185078	0.225969	0.106783	0.131202	0.024419	86.626	80.476	78.649	77.943	0.07564	0.547942	0.319911	0.088765	-95.225	29.583
0.000856985	0.133214	3552	3551	48	201	3415	3415	TR	48201341500	0	45	10343	145.026	2	0.255398	0.193288	0.249872	0.197278	0.081961	0.104165	0.022204	79.429	46.941	85.281	66.625	0.070762	0.408199	0.389257	0.143959	-95.0383	29.5692
0.0013358	0.154399	3559	3558	48	201	3413	3413	TR	48201341300	0	25	7982	104.402	3	0.250572	0.231818	0.262349	0.162469	0.075564	0.092792	0.017228	44.969	41.568	43.679	48.12	0.145757	0.474186	0.295328	0.140308	-95.0928	29.5667
0.00155653	0.197042	3561	3560	48	201	3506	3506	TR	48201350600	0	27	12817	70.2192	1	0.321633	0.205634	0.261901	0.16285	0.039846	0.047981	0.008135	74.183	59.907	90.22	67.423	0.095523	0.448141	0.360078	0.115949	-95.1735	29.5516
0.000154444	0.0503054	3564	3563	48	201	3404	3404	TR	48201340400	0	6	1358	147.275	1	0.217226	0.147887	0.167931	0.298483	0.143554	0.168472	0.024919	0	151.287	125.94	122.437	0.033562	0.276888	0.449275	0.278413	-95.113	29.5799
0.000150129	0.0496794	3569	3568	48	201	3406	3406	TR	48201340600	0	18	2511	238.949	1	0.215141	0.15333	0.173455	0.258265	0.166747	0.199808	0.033062	54.24	103.626	145.791	83.697	0.058663	0.41337	0.405184	0.144611	-95.1322	29.5764
0.000359989	0.0776269	3574	3573	48	201	3409	3409	TR	48201340900	0	10	4216	79.0639	3	0.307018	0.274854	0.264035	0.116667	0.030702	0.037427	0.006725	32.02	28.797	54.154	38.005	0.114783	0.614203	0.255942	0.057971	-95.1554	29.5666
0.000276563	0.067118	3582	3581	48	201	3405	3405	TR	48201340500	0	31	6367	162.295	3	0.266484	0.216604	0.229757	0.162624	0.094807	0.12453	0.029723	44.662	40.466	37.335	47.94	0.18073	0.423913	0.305822	0.124539	-95.1213	29.5674
0.000295021	0.0811901	3583	3582	48	201	3407	3407	TR	48201340700	0	36	7167	167.434	2	0.286535	0.196148	0.225346	0.193353	0.080137	0.098618	0.018481	67.117	42.514	31.772	70.89	0.094682	0.461577	0.367228	0.088848	-95.1352	29.5633
0.00124625	0.195436	3599	3598	48	201	3412	3412	TR	48201341200	0	31	8799	117.438	3	0.223304	0.19105	0.218074	0.195264	0.125672	0.172309	0.046637	47.814	27.967	63.722	56.178	0.122536	0.433273	0.346224	0.122384	-95.1017	29.5338
0.000288609	0.0683776	3602	3601	48	201	3410	3410	TR	48201341000	0	42	6799	205.913	3	0.282021	0.234686	0.285402	0.144391	0.044352	0.0535	0.009149	39.524	42.603	46.387	44.772	0.140218	0.485642	0.315197	0.093871	-95.1412	29.5514
0.000426835	0.0882352	3615	3614	48	201	3411	3411	TR	48201341100	0	15	3832	130.48	5	0.292304	0.263171	0.263413	0.127458	0.03763	0.053654	0.016023	41.197	21.799	66.673	43.411	0.211769	0.501355	0.252807	0.061556	-95.1244	29.5423
0.000144578	0.0703551	3631	3630	48	201	3507	3507	TR	48201350700	0	20	2272	293.427	1	0.251097	0.177349	0.192713	0.234855	0.118525	0.143986	0.025461	49.744	68.544	57.302	65.728	0.038785	0.635423	0.234648	0.107304	-95.1868	29.5338
0.00157115	0.190291	3645	3644	48	201	3508	3508	TR	48201350800	0	44	11928	122.96	3	0.292551	0.220168	0.242313	0.164623	0.063873	0.080344	0.016471	41.558	38.071	56.247	47.709	0.137813	0.512684	0.298766	0.066678	-95.1508	29.5191
